# Supplementary material for: Cellular Dynamics of Fas-Associated Death Domain in the Regulation of Cancer and Inflammation
Source: Int J Mol Sci. 2024 Mar 12;25(6):3228. doi: 10.3390/ijms25063228 (PMC10970579; doi:10.3390/ijms25063228)
Supplement: Supplementary file 1 [file ijms-25-03228-s001.zip]

Archive with 1 entries (1 files):
- ijms-2821296-supplementary.xls
