# Supplementary material for: Cellular Dynamics of Fas-Associated Death Domain in the Regulation of Cancer and Inflammation
Source: Int J Mol Sci. 2024 Mar 12;25(6):3228. doi: 10.3390/ijms25063228 (PMC10970579; doi:10.3390/ijms25063228)
Supplement: Supplementary file 1 [file ijms-25-03228-s001.zip › ijms-2821296-supplementary.xls]

## Sheet: TFs regulating FADD
Transcription factors regulating FADD expression
UniprotID.TF	NCBI.GeneID.TF	Name.TF	Name.Target	Detection.method	PubmedID	Organism	Source.database	Small-scale.evidence	TF.TFLink.ortho	TF.nonTFLink.ortho	Target.TFLink.ortho	Target.nonTFLink.ortho
O75618	9191	DEDD	FADD	inferred by curator	17193921;29087512	Homo sapiens	TRRUST	Yes	Dr:Q6DHN2;Mm:Q9Z1L3	Rn:Q9Z2K0	Mm:Q61160;Rn:Q8R2E7	Dr:A0A0R4IXF0
Q13761	864	RUNX3	FADD	chromatin immunoprecipitation assay;inferred by curator	29087512;17956589;29126285	Homo sapiens	ReMap;TRRUST	Yes	Rn:A0A0G2K9V0	Dr:F6NM27;Mm:Q3U1Q3	Mm:Q61160;Rn:Q8R2E7	Dr:A0A0R4IXF0
Q15651	9324	HMGN3	FADD	chromatin immunoprecipitation assay	29126285	Homo sapiens	ReMap	No	Mm:Q9DCB1	Rn:M0R953	Mm:Q61160;Rn:Q8R2E7	Dr:A0A0R4IXF0
P10242	4602	MYB	FADD	chromatin immunoprecipitation assay	29126285;27924024	Homo sapiens	GTRD;ReMap	No	Dr:F1QP24;Rn:A0A0G2K2A4	Mm:A0A087WPA7	Mm:Q61160;Rn:Q8R2E7	Dr:A0A0R4IXF0
Q06455	862	RUNX1T1	FADD	chromatin immunoprecipitation assay	29126285;27924024	Homo sapiens	GTRD;ReMap	No	Mm:Q61909;Rn:A0A0G2K0G0	Dr:Q1L8K2	Mm:Q61160;Rn:Q8R2E7	Dr:A0A0R4IXF0
Q9H9S0	79923	NANOG	FADD	chromatin immunoprecipitation assay	29126285;27924024	Homo sapiens	GTRD;ReMap	No	-	-	Mm:Q61160;Rn:Q8R2E7	Dr:A0A0R4IXF0
Q00403	2959	GTF2B	FADD	chromatin immunoprecipitation assay	29126285	Homo sapiens	ReMap	No	Ce:O16991;Dm:P29052;Dr:A0A0R4IRB5;Mm:P62915;Rn:A0A0G2JWZ8;Sc:P29055	-	Mm:Q61160;Rn:Q8R2E7	Dr:A0A0R4IXF0
P25800	4004	LMO1	FADD	chromatin immunoprecipitation assay	27924024	Homo sapiens	GTRD	No	Dm:Q8IRC7;Dr:Q8JFQ2;Mm:Q924W9;Rn:A0A0G2K422	-	Mm:Q61160;Rn:Q8R2E7	Dr:A0A0R4IXF0
Q9NVM9	55726	INTS13	FADD	chromatin immunoprecipitation assay	27924024	Homo sapiens	GTRD	No	Ce:O44500;Dm:Q9VEX5;Mm:Q8QZV7;Rn:D4A6N9	-	Mm:Q61160;Rn:Q8R2E7	Dr:A0A0R4IXF0
Q16236	4780	NFE2L2	FADD	chromatin immunoprecipitation assay	29126285	Homo sapiens	ReMap	No	Dr:Q7ZVI2;Mm:Q60795;Rn:O54968	-	Mm:Q61160;Rn:Q8R2E7	Dr:A0A0R4IXF0
Q02080	100271849;4207	MEF2B	FADD	chromatin immunoprecipitation assay	27924024	Homo sapiens	GTRD	No	-	-	Mm:Q61160;Rn:Q8R2E7	Dr:A0A0R4IXF0
O75925	8554	PIAS1	FADD	chromatin immunoprecipitation assay	27924024	Homo sapiens	GTRD	No	Dr:X1WDM3;Dr:A0A1D5NSS2;Mm:O88907;Rn:G3V9T0	-	Mm:Q61160;Rn:Q8R2E7	Dr:A0A0R4IXF0
P37275	6935	ZEB1	FADD	chromatin immunoprecipitation assay	29126285;27924024	Homo sapiens	GTRD;ReMap	No	Dr:F1QPM7;Mm:Q64318;Rn:F8WG35	-	Mm:Q61160;Rn:Q8R2E7	Dr:A0A0R4IXF0
Q13485	4089	SMAD4	FADD	chromatin immunoprecipitation assay	27924024	Homo sapiens	GTRD	No	Mm:P97471;Rn:A0A0G2K970	Dm:Q8IMG6	Mm:Q61160;Rn:Q8R2E7	Dr:A0A0R4IXF0
Q04206	5970	RELA	FADD	chromatin immunoprecipitation assay	29126285;27924024	Homo sapiens	GTRD;ReMap	No	Mm:Q04207;Rn:Q7TQN4	-	Mm:Q61160;Rn:Q8R2E7	Dr:A0A0R4IXF0
O15391	404281	YY2	FADD	chromatin immunoprecipitation assay	27924024	Homo sapiens	GTRD	No	Mm:Q3TTC2	-	Mm:Q61160;Rn:Q8R2E7	Dr:A0A0R4IXF0
Q6W2J9	54880	BCOR	FADD	chromatin immunoprecipitation assay	29126285	Homo sapiens	ReMap	No	Mm:Q8CGN4;Rn:D4A2J9	Dr:Q6W2J8	Mm:Q61160;Rn:Q8R2E7	Dr:A0A0R4IXF0
O14503	8553	BHLHE40	FADD	chromatin immunoprecipitation assay	29126285;27924024	Homo sapiens	GTRD;ReMap	No	Dr:Q6NY50;Mm:O35185;Rn:Q76JQ4	-	Mm:Q61160;Rn:Q8R2E7	Dr:A0A0R4IXF0
Q12778	2308	FOXO1	FADD	chromatin immunoprecipitation assay	27924024	Homo sapiens	GTRD	No	Dr:A3RK74;Mm:Q9R1E0;Rn:G3V7R4	-	Mm:Q61160;Rn:Q8R2E7	Dr:A0A0R4IXF0
Q13886	687	KLF9	FADD	chromatin immunoprecipitation assay	29126285;27924024	Homo sapiens	GTRD;ReMap	No	Mm:Q8CEC4;Rn:G3V7U5	-	Mm:Q61160;Rn:Q8R2E7	Dr:A0A0R4IXF0
P29375	5927	KDM5A	FADD	chromatin immunoprecipitation assay	29126285;27924024	Homo sapiens	GTRD;ReMap	No	Mm:Q3UXZ9;Rn:A0A0G2JTU9;Sc:Q03214	Dr:A0A0G2KR99	Mm:Q61160;Rn:Q8R2E7	Dr:A0A0R4IXF0
Q9UGL1	10765	KDM5B	FADD	chromatin immunoprecipitation assay	29126285;27924024	Homo sapiens	GTRD;ReMap	No	Mm:Q80Y84;Rn:A0A0G2K6G9	-	Mm:Q61160;Rn:Q8R2E7	Dr:A0A0R4IXF0
Q14683	8243	SMC1A	FADD	chromatin immunoprecipitation assay	29126285;27924024	Homo sapiens	GTRD;ReMap	No	Dm:Q9VCD8;Dr:Q6DRM9;Dr:E7F0X6;Mm:Q9CU62;Rn:F1LSS1	-	Mm:Q61160;Rn:Q8R2E7	Dr:A0A0R4IXF0
O95365	51341	ZBTB7A	FADD	chromatin immunoprecipitation assay	29126285;27924024	Homo sapiens	GTRD;ReMap	No	Mm:O88939;Rn:G3V8P6	-	Mm:Q61160;Rn:Q8R2E7	Dr:A0A0R4IXF0
Q03164	4297	KMT2A	FADD	chromatin immunoprecipitation assay	27924024	Homo sapiens	GTRD	No	Dr:F1QL52;Mm:P55200	Rn:F1M0L3	Mm:Q61160;Rn:Q8R2E7	Dr:A0A0R4IXF0
Q86YP4	54815	GATAD2A	FADD	chromatin immunoprecipitation assay	27924024	Homo sapiens	GTRD	No	Rn:G3V8R7	Dr:Q1LVI0;Mm:E9QMN5	Mm:Q61160;Rn:Q8R2E7	Dr:A0A0R4IXF0
P10276	5914	RARA	FADD	chromatin immunoprecipitation assay	29126285;27924024	Homo sapiens	GTRD;ReMap	No	Mm:P11416;Rn:A0A0G2JW78	Dr:T2DKU4	Mm:Q61160;Rn:Q8R2E7	Dr:A0A0R4IXF0
Q9BYH8	64332	NFKBIZ	FADD	chromatin immunoprecipitation assay	27924024	Homo sapiens	GTRD	No	Mm:Q9EST8	Rn:A0A0G2K6U7	Mm:Q61160;Rn:Q8R2E7	Dr:A0A0R4IXF0
P23511	4800	NFYA	FADD	chromatin immunoprecipitation assay	29126285;27924024	Homo sapiens	GTRD;ReMap	No	Mm:P23708	Rn:A0A0G2KB97	Mm:Q61160;Rn:Q8R2E7	Dr:A0A0R4IXF0
Q9UHJ3	51460	SFMBT1	FADD	chromatin immunoprecipitation assay	29126285	Homo sapiens	ReMap	No	Mm:Q9JMD1;Rn:Q9JMD2	-	Mm:Q61160;Rn:Q8R2E7	Dr:A0A0R4IXF0
P11474	2101	ESRRA	FADD	chromatin immunoprecipitation assay	29126285	Homo sapiens	ReMap	No	Mm:O08580;Rn:Q5QJV7	Dr:F1QQS8	Mm:Q61160;Rn:Q8R2E7	Dr:A0A0R4IXF0
P16220	1385	CREB1	FADD	chromatin immunoprecipitation assay	29126285;27924024	Homo sapiens	GTRD;ReMap	No	Dr:Q803K8;Mm:Q01147;Rn:P15337	Dr:E9QHG0	Mm:Q61160;Rn:Q8R2E7	Dr:A0A0R4IXF0
P50553	429	ASCL1	FADD	chromatin immunoprecipitation assay	29126285;27924024	Homo sapiens	GTRD;ReMap	No	Dr:Q90259;Mm:Q02067;Rn:P19359	-	Mm:Q61160;Rn:Q8R2E7	Dr:A0A0R4IXF0
P41970	2004	ELK3	FADD	chromatin immunoprecipitation assay	27924024	Homo sapiens	GTRD	No	Dr:F1QIB0;Mm:P41971;Rn:D4A9V6	-	Mm:Q61160;Rn:Q8R2E7	Dr:A0A0R4IXF0
Q13951	865	CBFB	FADD	chromatin immunoprecipitation assay	29126285;27924024	Homo sapiens	GTRD;ReMap	No	Dm:Q24040;Dm:Q24039;Mm:Q08024;Rn:Q66HA7	Dr:A0A0B4P506	Mm:Q61160;Rn:Q8R2E7	Dr:A0A0R4IXF0
Q13133	10062	NR1H3	FADD	chromatin immunoprecipitation assay	27924024	Homo sapiens	GTRD	No	Ce:G5EEM0;Mm:Q9Z0Y9;Rn:Q5I035	Dr:A0A0R4IVP0	Mm:Q61160;Rn:Q8R2E7	Dr:A0A0R4IXF0
O15350	7161	TP73	FADD	chromatin immunoprecipitation assay	27924024	Homo sapiens	GTRD	No	Dr:B0S576;Mm:Q9JJP2	Rn:D4AA88	Mm:Q61160;Rn:Q8R2E7	Dr:A0A0R4IXF0
Q7Z589	56946	EMSY	FADD	chromatin immunoprecipitation assay	27924024	Homo sapiens	GTRD	No	Mm:Q8BMB0;Rn:D4AC97	Dr:F1Q8W2	Mm:Q61160;Rn:Q8R2E7	Dr:A0A0R4IXF0
Q15047	9869	SETDB1	FADD	chromatin immunoprecipitation assay	29126285;27924024	Homo sapiens	GTRD;ReMap	No	Rn:A0A0G2K5A7	Dr:A0A0R4IPA3;Mm:D3YYC3	Mm:Q61160;Rn:Q8R2E7	Dr:A0A0R4IXF0
P18846	466	ATF1	FADD	chromatin immunoprecipitation assay	29126285;27924024	Homo sapiens	GTRD;ReMap	No	Dr:Q7T351;Mm:P81269;Rn:F7FD47	-	Mm:Q61160;Rn:Q8R2E7	Dr:A0A0R4IXF0
Q15554	7014	TERF2	FADD	chromatin immunoprecipitation assay	29126285	Homo sapiens	ReMap	No	Dr:F1QRC8;Rn:D3ZJF7	Mm:D3YZ08	Mm:Q61160;Rn:Q8R2E7	Dr:A0A0R4IXF0
Q15652	221037	JMJD1C	FADD	chromatin immunoprecipitation assay	29126285	Homo sapiens	ReMap	No	Dr:A0A0R4IYD2;Rn:F1LMK8	Mm:A0A0A0MQ98	Mm:Q61160;Rn:Q8R2E7	Dr:A0A0R4IXF0
P28324	2005	ELK4	FADD	chromatin immunoprecipitation assay	29126285;27924024	Homo sapiens	GTRD;ReMap	No	Dr:F1R0K1;Mm:P41158;Rn:B4F7D4	-	Mm:Q61160;Rn:Q8R2E7	Dr:A0A0R4IXF0
Q8WVM7	10274	STAG1	FADD	chromatin immunoprecipitation assay	29126285	Homo sapiens	ReMap	No	Ce:Q19555;Dm:Q9VM62;Dr:E7FC33;Dr:F1QNA7;Mm:Q9D3E6;Rn:A0A0G2K9G6	-	Mm:Q61160;Rn:Q8R2E7	Dr:A0A0R4IXF0
P15407	8061	FOSL1	FADD	chromatin immunoprecipitation assay	29126285	Homo sapiens	ReMap	No	Dr:A2CEM8;Mm:P48755;Rn:P10158	-	Mm:Q61160;Rn:Q8R2E7	Dr:A0A0R4IXF0
Q92793	1387	CREBBP	FADD	chromatin immunoprecipitation assay	29126285;27924024	Homo sapiens	GTRD;ReMap	No	Dr:A0A0R4IPF2;Rn:F1M9G7	Mm:F8VPR5	Mm:Q61160;Rn:Q8R2E7	Dr:A0A0R4IXF0
P53567	1054	CEBPG	FADD	chromatin immunoprecipitation assay	27924024	Homo sapiens	GTRD	No	Dr:Q8UVY8;Mm:P53568;Rn:P26801	-	Mm:Q61160;Rn:Q8R2E7	Dr:A0A0R4IXF0
Q8IV16	338328	GPIHBP1	FADD	chromatin immunoprecipitation assay	29126285	Homo sapiens	ReMap	No	-	-	Mm:Q61160;Rn:Q8R2E7	Dr:A0A0R4IXF0
O00716	1871	E2F3	FADD	chromatin immunoprecipitation assay	27924024	Homo sapiens	GTRD	No	Rn:A0A0G2K0V6	Mm:A0A1Y7VML1	Mm:Q61160;Rn:Q8R2E7	Dr:A0A0R4IXF0
Q9UH73	1879	EBF1	FADD	chromatin immunoprecipitation assay	29126285;27924024	Homo sapiens	GTRD;ReMap	No	Dr:A0A0R4IWI1;Mm:Q07802;Rn:Q63398	-	Mm:Q61160;Rn:Q8R2E7	Dr:A0A0R4IXF0
Q9NYF8	9774	BCLAF1	FADD	chromatin immunoprecipitation assay	29126285	Homo sapiens	ReMap	No	Mm:Q8K019	Rn:B1WC16	Mm:Q61160;Rn:Q8R2E7	Dr:A0A0R4IXF0
Q9BZE3	56751	BARHL1	FADD	chromatin immunoprecipitation assay	27924024	Homo sapiens	GTRD	No	Dr:A2CEG4;Mm:P63157;Rn:P63156	-	Mm:Q61160;Rn:Q8R2E7	Dr:A0A0R4IXF0
Q8IXJ9	171023	ASXL1	FADD	chromatin immunoprecipitation assay	29126285	Homo sapiens	ReMap	No	Mm:P59598;Rn:A0A0G2JU33	Dr:F1RC47	Mm:Q61160;Rn:Q8R2E7	Dr:A0A0R4IXF0
O95096	4821	NKX2-2	FADD	chromatin immunoprecipitation assay	29126285	Homo sapiens	ReMap	No	Dr:Q90481	Mm:Q8BRS9;Rn:D3ZDQ2	Mm:Q61160;Rn:Q8R2E7	Dr:A0A0R4IXF0
Q01201	5971	RELB	FADD	chromatin immunoprecipitation assay	27924024	Homo sapiens	GTRD	No	Mm:Q04863;Rn:D4A8H1	-	Mm:Q61160;Rn:Q8R2E7	Dr:A0A0R4IXF0
Q92800	2145	EZH1	FADD	chromatin immunoprecipitation assay	29126285	Homo sapiens	ReMap	No	-	Mm:A0A0R4J1C0;Rn:F1LZH3	Mm:Q61160;Rn:Q8R2E7	Dr:A0A0R4IXF0
Q08050	2305	FOXM1	FADD	chromatin immunoprecipitation assay	29126285;27924024	Homo sapiens	GTRD;ReMap	No	Dr:F1QRF9;Mm:Q6P1H7;Rn:D3ZLE1	-	Mm:Q61160;Rn:Q8R2E7	Dr:A0A0R4IXF0
Q92785	5977	DPF2	FADD	chromatin immunoprecipitation assay	27924024	Homo sapiens	GTRD	No	-	-	Mm:Q61160;Rn:Q8R2E7	Dr:A0A0R4IXF0
Q15022	23512	SUZ12	FADD	chromatin immunoprecipitation assay	29126285;27924024	Homo sapiens	GTRD;ReMap	No	Dm:Q9NJG9;Dr:B0R1D5;Mm:Q80U70;Rn:A0A0G2K2I0	-	Mm:Q61160;Rn:Q8R2E7	Dr:A0A0R4IXF0
Q9H2H0	-	CXXC4	FADD	chromatin immunoprecipitation assay	29126285	Homo sapiens	ReMap	No	-	-	Mm:Q61160;Rn:Q8R2E7	Dr:A0A0R4IXF0
Q06546	2551	GABPA	FADD	chromatin immunoprecipitation assay	29126285;27924024	Homo sapiens	GTRD;ReMap	No	Dm:Q04688;Dr:Q9I9E8;Mm:Q00422	Rn:D4ACQ9	Mm:Q61160;Rn:Q8R2E7	Dr:A0A0R4IXF0
Q13207	6909	TBX2	FADD	chromatin immunoprecipitation assay	27924024	Homo sapiens	GTRD	No	Dr:Q7ZTU9;Dr:B0R122;Mm:Q60707	-	Mm:Q61160;Rn:Q8R2E7	Dr:A0A0R4IXF0
P04150	2908	NR3C1	FADD	chromatin immunoprecipitation assay	29126285;27924024	Homo sapiens	GTRD;ReMap	No	Dr:Q1XHK0	Mm:E9PYV1	Mm:Q61160;Rn:Q8R2E7	Dr:A0A0R4IXF0
O00267	6829	SUPT5H	FADD	chromatin immunoprecipitation assay	27924024	Homo sapiens	GTRD	No	Ce:Q21338;Dm:Q9V460;Dr:F1QD27;Mm:O55201;Rn:E9PTB2;Sc:P27692	-	Mm:Q61160;Rn:Q8R2E7	Dr:A0A0R4IXF0
O75182	23309	SIN3B	FADD	chromatin immunoprecipitation assay	29126285	Homo sapiens	ReMap	No	Mm:Q62141	Dr:Q1LYM8	Mm:Q61160;Rn:Q8R2E7	Dr:A0A0R4IXF0
P51522	55769	ZNF83	FADD	chromatin immunoprecipitation assay	27924024	Homo sapiens	GTRD	No	-	-	Mm:Q61160;Rn:Q8R2E7	Dr:A0A0R4IXF0
P52630	6773	STAT2	FADD	chromatin immunoprecipitation assay	27924024	Homo sapiens	GTRD	No	Rn:Q5XI26	Mm:E9QJX9	Mm:Q61160;Rn:Q8R2E7	Dr:A0A0R4IXF0
O14497	8289	ARID1A	FADD	chromatin immunoprecipitation assay	29126285	Homo sapiens	ReMap	No	Dr:A0A0R4IKJ3;Mm:A2BH40;Rn:D4A3E3	Dr:A0A0R4IR17	Mm:Q61160;Rn:Q8R2E7	Dr:A0A0R4IXF0
P09086	5452	POU2F2	FADD	chromatin immunoprecipitation assay	29126285;27924024	Homo sapiens	GTRD;ReMap	No	-	-	Mm:Q61160;Rn:Q8R2E7	Dr:A0A0R4IXF0
Q92769	3066	HDAC2	FADD	chromatin immunoprecipitation assay	29126285;27924024	Homo sapiens	GTRD;ReMap	No	Rn:F7ENH8	Mm:A0A0R4J008	Mm:Q61160;Rn:Q8R2E7	Dr:A0A0R4IXF0
P61296	9464	HAND2	FADD	chromatin immunoprecipitation assay	27924024	Homo sapiens	GTRD	No	Dr:A2BDM6;Mm:Q61039;Rn:A0A0G2K7Q4	-	Mm:Q61160;Rn:Q8R2E7	Dr:A0A0R4IXF0
Q9UBL3	9070	ASH2L	FADD	chromatin immunoprecipitation assay	29126285	Homo sapiens	ReMap	No	Dm:Q94545;Dr:F1RAW8;Mm:Q91X20;Rn:A0A0G2JT90	Ce:Q9XXH4	Mm:Q61160;Rn:Q8R2E7	Dr:A0A0R4IXF0
A0AVK6	79733	E2F8	FADD	chromatin immunoprecipitation assay	27924024	Homo sapiens	GTRD	No	Dr:F1QZ88;Mm:Q58FA4;Rn:A0A0A0MY11	-	Mm:Q61160;Rn:Q8R2E7	Dr:A0A0R4IXF0
Q16621	4778	NFE2	FADD	chromatin immunoprecipitation assay	29126285;27924024	Homo sapiens	GTRD;ReMap	No	Rn:Q6AYT2	Mm:A0A0R4J0Y5	Mm:Q61160;Rn:Q8R2E7	Dr:A0A0R4IXF0
O60548	2306	FOXD2	FADD	chromatin immunoprecipitation assay	27924024	Homo sapiens	GTRD	No	Mm:O35392;Rn:F1LP85	-	Mm:Q61160;Rn:Q8R2E7	Dr:A0A0R4IXF0
Q9NQ03	85508	SCRT2	FADD	chromatin immunoprecipitation assay	27924024	Homo sapiens	GTRD	No	Dr:A8WGA5;Dr:A4IGB7;Mm:Q8BTH6;Rn:D3ZNS5	-	Mm:Q61160;Rn:Q8R2E7	Dr:A0A0R4IXF0
Q13887	688	KLF5	FADD	chromatin immunoprecipitation assay	29126285;27924024	Homo sapiens	GTRD;ReMap	No	Dr:E9QG09;Mm:Q9Z0Z7	Rn:F1LSL7	Mm:Q61160;Rn:Q8R2E7	Dr:A0A0R4IXF0
Q9GZV8	63978	PRDM14	FADD	chromatin immunoprecipitation assay;inferred by curator	26578589;20953172;18971253;27924024;22900683	Homo sapiens	GTRD;HTRI;ORegAnno;PAZAR	No	Mm:E9Q3T6;Rn:D3ZI87	Dr:F1QWQ9	Mm:Q61160;Rn:Q8R2E7	Dr:A0A0R4IXF0
P10914	3659	IRF1	FADD	chromatin immunoprecipitation assay	29126285;27924024	Homo sapiens	GTRD;ReMap	No	Mm:P15314;Rn:Q6DGG4	-	Mm:Q61160;Rn:Q8R2E7	Dr:A0A0R4IXF0
P83916	10951	CBX1	FADD	chromatin immunoprecipitation assay	29126285	Homo sapiens	ReMap	No	Ce:G5EET5;Dm:Q9W396;Dr:Q6IQ71;Mm:P83917;Rn:D4A3T3	Ce:G5EDE2	Mm:Q61160;Rn:Q8R2E7	Dr:A0A0R4IXF0
Q5VWG9	83860	TAF3	FADD	chromatin immunoprecipitation assay	29126285	Homo sapiens	ReMap	No	Ce:E9P861;Dr:Q5RH27;Mm:Q5HZG4	Rn:D3ZPB7	Mm:Q61160;Rn:Q8R2E7	Dr:A0A0R4IXF0
O94953	23030	KDM4B	FADD	chromatin immunoprecipitation assay	29126285	Homo sapiens	ReMap	No	-	-	Mm:Q61160;Rn:Q8R2E7	Dr:A0A0R4IXF0
P55317	3169	FOXA1	FADD	chromatin immunoprecipitation assay;inferred by curator	29126285;18971253;27924024;26578589	Homo sapiens	GTRD;ORegAnno;PAZAR;ReMap	No	Dr:Q6P0C9;Mm:P35582;Rn:F1LR25	-	Mm:Q61160;Rn:Q8R2E7	Dr:A0A0R4IXF0
P17542	6886	TAL1	FADD	chromatin immunoprecipitation assay	29126285;27924024	Homo sapiens	GTRD;ReMap	No	Dr:O93507;Mm:P22091;Rn:D3Z921	-	Mm:Q61160;Rn:Q8R2E7	Dr:A0A0R4IXF0
P41161	2119	ETV5	FADD	chromatin immunoprecipitation assay	27924024	Homo sapiens	GTRD	No	Dr:B0S6S7;Mm:Q9CXC9;Rn:D4AC56	-	Mm:Q61160;Rn:Q8R2E7	Dr:A0A0R4IXF0
O95243	8930	MBD4	FADD	chromatin immunoprecipitation assay	29126285;27924024	Homo sapiens	GTRD;ReMap	No	Mm:A0A0R4J0A8;Rn:D4A9W8	-	Mm:Q61160;Rn:Q8R2E7	Dr:A0A0R4IXF0
Q02548	5079	PAX5	FADD	chromatin immunoprecipitation assay	29126285;27924024	Homo sapiens	GTRD;ReMap	No	Mm:Q02650	Dr:F1QGF8;Rn:F1M4W2	Mm:Q61160;Rn:Q8R2E7	Dr:A0A0R4IXF0
P14921	2113	ETS1	FADD	chromatin immunoprecipitation assay;inferred by curator	29126285;26578589;20019798;27924024;18971253;22900683	Homo sapiens	GTRD;HTRI;ORegAnno;PAZAR;ReMap	No	Mm:P27577;Rn:P41156	-	Mm:Q61160;Rn:Q8R2E7	Dr:A0A0R4IXF0
Q9UL17	30009	TBX21	FADD	chromatin immunoprecipitation assay	29126285;27924024	Homo sapiens	GTRD;ReMap	No	Mm:Q9JKD8;Rn:D3ZCM2	-	Mm:Q61160;Rn:Q8R2E7	Dr:A0A0R4IXF0
O95644	4772	NFATC1	FADD	chromatin immunoprecipitation assay	29126285;27924024	Homo sapiens	GTRD;ReMap	No	Rn:D3ZE20	Dr:F1QUZ9;Mm:B5B2N2	Mm:Q61160;Rn:Q8R2E7	Dr:A0A0R4IXF0
O75444	4094	MAF	FADD	chromatin immunoprecipitation assay	29126285;27924024	Homo sapiens	GTRD;ReMap	No	Mm:P54843;Rn:F1LSV1	Dr:F1Q513	Mm:Q61160;Rn:Q8R2E7	Dr:A0A0R4IXF0
P15923	6929	TCF3	FADD	chromatin immunoprecipitation assay	29126285;27924024	Homo sapiens	GTRD;ReMap	No	Dr:B1H1L4;Mm:P15806;Rn:A0A0G2K030	-	Mm:Q61160;Rn:Q8R2E7	Dr:A0A0R4IXF0
P50750	1025	CDK9	FADD	chromatin immunoprecipitation assay	29126285;27924024	Homo sapiens	GTRD;ReMap	No	Ce:Q9TVL3;Dm:O17432;Mm:Q99J95;Rn:Q641Z4	-	Mm:Q61160;Rn:Q8R2E7	Dr:A0A0R4IXF0
P18847	467	ATF3	FADD	chromatin immunoprecipitation assay	29126285;27924024	Homo sapiens	GTRD;ReMap	No	Dr:Q7ZVX7;Mm:Q60765	Rn:P29596	Mm:Q61160;Rn:Q8R2E7	Dr:A0A0R4IXF0
Q13330	9112	MTA1	FADD	chromatin immunoprecipitation assay	29126285	Homo sapiens	ReMap	No	Mm:Q8K4B0;Rn:A0A140TA98	Dr:E7FC29	Mm:Q61160;Rn:Q8R2E7	Dr:A0A0R4IXF0
Q96ST3	25942	SIN3A	FADD	chromatin immunoprecipitation assay	29126285;27924024	Homo sapiens	GTRD;ReMap	No	Dr:A5D6S0;Mm:Q60520;Sc:P22579	Rn:A0A0G2K3H5	Mm:Q61160;Rn:Q8R2E7	Dr:A0A0R4IXF0
Q16254	1874	E2F4	FADD	chromatin immunoprecipitation assay;inferred by curator	29126285;18971253;27924024;26578589	Homo sapiens	GTRD;ORegAnno;PAZAR;ReMap	No	Dr:A0A0R4ICD5;Mm:Q8R0K9;Rn:D4A9V4	-	Mm:Q61160;Rn:Q8R2E7	Dr:A0A0R4IXF0
Q9HBE1	23598	PATZ1	FADD	chromatin immunoprecipitation assay	27924024	Homo sapiens	GTRD	No	Dr:X1WGP9;Rn:D3ZX15	Mm:Q5NBY9	Mm:Q61160;Rn:Q8R2E7	Dr:A0A0R4IXF0
P17010	7543	ZFX	FADD	chromatin immunoprecipitation assay	29126285;27924024	Homo sapiens	GTRD;ReMap	No	Dr:E7F557;Mm:P17012;Rn:A0A096MJV6	-	Mm:Q61160;Rn:Q8R2E7	Dr:A0A0R4IXF0
P15408	2355	FOSL2	FADD	chromatin immunoprecipitation assay	29126285	Homo sapiens	ReMap	No	Dr:A2RUX8;Mm:P47930;Rn:A0A0G2JZA4	-	Mm:Q61160;Rn:Q8R2E7	Dr:A0A0R4IXF0
O43623	6591	SNAI2	FADD	chromatin immunoprecipitation assay	29126285;27924024	Homo sapiens	GTRD;ReMap	No	Ce:Q65ZG6;Dr:Q5PQY5;Mm:P97469;Rn:O08954	-	Mm:Q61160;Rn:Q8R2E7	Dr:A0A0R4IXF0
Q96KQ7	10919	EHMT2	FADD	chromatin immunoprecipitation assay	27924024	Homo sapiens	GTRD	No	-	-	Mm:Q61160;Rn:Q8R2E7	Dr:A0A0R4IXF0
P56270	4150	MAZ	FADD	chromatin immunoprecipitation assay	29126285;27924024	Homo sapiens	GTRD;ReMap	No	Dm:P07247;Rn:A0A0G2KAJ3	Mm:A0A0U1RNL9	Mm:Q61160;Rn:Q8R2E7	Dr:A0A0R4IXF0
Q13118	7071	KLF10	FADD	chromatin immunoprecipitation assay	27924024	Homo sapiens	GTRD	No	Mm:O89091;Rn:O08876	-	Mm:Q61160;Rn:Q8R2E7	Dr:A0A0R4IXF0
Q92908	2627	GATA6	FADD	chromatin immunoprecipitation assay	29126285	Homo sapiens	ReMap	No	Mm:Q61169	Dr:A0A0R4IB15;Rn:F1M7P7	Mm:Q61160;Rn:Q8R2E7	Dr:A0A0R4IXF0
P41235	3172	HNF4A	FADD	chromatin immunoprecipitation assay	29126285;27924024	Homo sapiens	GTRD;ReMap	No	Dr:Q6PHH5;Mm:P49698	Rn:A0A0G2K0G1	Mm:Q61160;Rn:Q8R2E7	Dr:A0A0R4IXF0
P32243	5015	OTX2	FADD	chromatin immunoprecipitation assay	27924024	Homo sapiens	GTRD	No	Dr:Q91981	Mm:Q8VD35;Rn:F2Z3S7	Mm:Q61160;Rn:Q8R2E7	Dr:A0A0R4IXF0
Q06547	2553	GABPB1	FADD	chromatin immunoprecipitation assay	27924024	Homo sapiens	GTRD	No	Dr:A0A0R4ITI0;Mm:Q00420;Rn:Q4KM28	Rn:A0A0G2K5B7	Mm:Q61160;Rn:Q8R2E7	Dr:A0A0R4IXF0
Q8WVC0	123169	LEO1	FADD	chromatin immunoprecipitation assay	27924024	Homo sapiens	GTRD	No	Dr:Q6NYV9;Mm:Q5XJE5;Rn:Q641X2;Sc:P38439	-	Mm:Q61160;Rn:Q8R2E7	Dr:A0A0R4IXF0
Q5TA45	54973	INTS11	FADD	chromatin immunoprecipitation assay	27924024	Homo sapiens	GTRD	No	Ce:Q9U3K2;Dm:Q9VAH9;Mm:Q9CWS4;Rn:Q3MHC2	Dr:E9QFP8	Mm:Q61160;Rn:Q8R2E7	Dr:A0A0R4IXF0
Q9H3P2	7469	NELFA	FADD	chromatin immunoprecipitation assay	29126285;27924024	Homo sapiens	GTRD;ReMap	No	-	-	Mm:Q61160;Rn:Q8R2E7	Dr:A0A0R4IXF0
P49715	1050	CEBPA	FADD	chromatin immunoprecipitation assay	29126285;27924024	Homo sapiens	GTRD;ReMap	No	Dr:Q8UVZ1;Mm:P53566;Rn:A0A0H2UI22	-	Mm:Q61160;Rn:Q8R2E7	Dr:A0A0R4IXF0
P85037	221937	FOXK1	FADD	chromatin immunoprecipitation assay	27924024	Homo sapiens	GTRD	No	Dr:Q7SYM1;Mm:P42128;Rn:D3ZU55	-	Mm:Q61160;Rn:Q8R2E7	Dr:A0A0R4IXF0
P42229	6776	STAT5A	FADD	chromatin immunoprecipitation assay	27924024	Homo sapiens	GTRD	No	Mm:P42230;Rn:G3V8K7	-	Mm:Q61160;Rn:Q8R2E7	Dr:A0A0R4IXF0
Q14186	7027	TFDP1	FADD	chromatin immunoprecipitation assay	27924024	Homo sapiens	GTRD	No	Dr:Q803N1;Mm:Q08639;Rn:A0A0G2JXN0	-	Mm:Q61160;Rn:Q8R2E7	Dr:A0A0R4IXF0
O75175	4849	CNOT3	FADD	chromatin immunoprecipitation assay	27924024	Homo sapiens	GTRD	No	-	-	Mm:Q61160;Rn:Q8R2E7	Dr:A0A0R4IXF0
Q9NZC4	26298	EHF	FADD	chromatin immunoprecipitation assay	27924024	Homo sapiens	GTRD	No	-	-	Mm:Q61160;Rn:Q8R2E7	Dr:A0A0R4IXF0
Q99626	1045	CDX2	FADD	chromatin immunoprecipitation assay	29126285	Homo sapiens	ReMap	No	Mm:P43241;Rn:Q9ESV7	-	Mm:Q61160;Rn:Q8R2E7	Dr:A0A0R4IXF0
O15409	93986	FOXP2	FADD	chromatin immunoprecipitation assay	29126285	Homo sapiens	ReMap	No	Mm:P58463;Rn:P0CF24	Dr:H0WFE7	Mm:Q61160;Rn:Q8R2E7	Dr:A0A0R4IXF0
Q9UKD1	26205	GMEB2	FADD	chromatin immunoprecipitation assay	27924024	Homo sapiens	GTRD	No	Mm:P58929;Rn:G3V7R3	Dr:E9QCL9	Mm:Q61160;Rn:Q8R2E7	Dr:A0A0R4IXF0
Q99496	6045	RNF2	FADD	chromatin immunoprecipitation assay	29126285;27924024	Homo sapiens	GTRD;ReMap	No	Dm:Q9VB08;Mm:Q9CQJ4	Dr:A0A0H2UKC6;Rn:A0A0G2JTP7	Mm:Q61160;Rn:Q8R2E7	Dr:A0A0R4IXF0
Q7Z3K6	166968	MIER3	FADD	chromatin immunoprecipitation assay	27924024	Homo sapiens	GTRD	No	Dr:F1Q9V8;Mm:Q3UHF3;Rn:A0A0G2JUL8	-	Mm:Q61160;Rn:Q8R2E7	Dr:A0A0R4IXF0
P10073	342945	ZSCAN22	FADD	chromatin immunoprecipitation assay	27924024	Homo sapiens	GTRD	No	Mm:Q8BGS5	Rn:D4ADL6	Mm:Q61160;Rn:Q8R2E7	Dr:A0A0R4IXF0
P10589	7025	NR2F1	FADD	chromatin immunoprecipitation assay	29126285	Homo sapiens	ReMap	No	Mm:Q32NY6;Rn:F2Z3S9	-	Mm:Q61160;Rn:Q8R2E7	Dr:A0A0R4IXF0
Q9NZJ0	51514	DTL	FADD	chromatin immunoprecipitation assay	27924024	Homo sapiens	GTRD	No	Dr:Q5RHI5;Mm:Q3TLR7;Rn:D3ZER4	-	Mm:Q61160;Rn:Q8R2E7	Dr:A0A0R4IXF0
Q96EK4	57215	THAP11	FADD	chromatin immunoprecipitation assay	27924024	Homo sapiens	GTRD	No	Dr:Q6TGZ4;Mm:Q9JJD0;Rn:D3ZHX2	-	Mm:Q61160;Rn:Q8R2E7	Dr:A0A0R4IXF0
O75461	1876	E2F6	FADD	chromatin immunoprecipitation assay	29126285;27924024	Homo sapiens	GTRD;ReMap	No	Mm:O54917;Rn:D4ACR8	-	Mm:Q61160;Rn:Q8R2E7	Dr:A0A0R4IXF0
Q8TAQ2	6601	SMARCC2	FADD	chromatin immunoprecipitation assay	27924024	Homo sapiens	GTRD	No	-	-	Mm:Q61160;Rn:Q8R2E7	Dr:A0A0R4IXF0
O15164	8805	TRIM24	FADD	chromatin immunoprecipitation assay	29126285;27924024	Homo sapiens	GTRD;ReMap	No	Mm:Q64127	-	Mm:Q61160;Rn:Q8R2E7	Dr:A0A0R4IXF0
P17036	7551	ZNF3	FADD	chromatin immunoprecipitation assay	27924024	Homo sapiens	GTRD	No	Mm:Q8C689;Rn:D3ZI20	-	Mm:Q61160;Rn:Q8R2E7	Dr:A0A0R4IXF0
Q8TE85	57822	GRHL3	FADD	chromatin immunoprecipitation assay	27924024	Homo sapiens	GTRD	No	Dr:E7F6C3;Mm:Q5FWH3	Rn:D4A1E5	Mm:Q61160;Rn:Q8R2E7	Dr:A0A0R4IXF0
Q9H4T2	80345	ZSCAN16	FADD	chromatin immunoprecipitation assay	27924024	Homo sapiens	GTRD	No	-	-	Mm:Q61160;Rn:Q8R2E7	Dr:A0A0R4IXF0
Q9Y6Q9	8202	NCOA3	FADD	chromatin immunoprecipitation assay	29126285	Homo sapiens	ReMap	No	Dr:F1QMV7;Rn:F1M8E5	Mm:Q05BA5	Mm:Q61160;Rn:Q8R2E7	Dr:A0A0R4IXF0
Q9UL18	26523	AGO1	FADD	chromatin immunoprecipitation assay	27924024	Homo sapiens	GTRD	No	Mm:Q8CJG1;Rn:D4AC38	Dr:X1WG39	Mm:Q61160;Rn:Q8R2E7	Dr:A0A0R4IXF0
P48436	6662	SOX9	FADD	chromatin immunoprecipitation assay	29126285	Homo sapiens	ReMap	No	Dr:Q9DFH2;Mm:Q04887;Rn:F1LYL9	-	Mm:Q61160;Rn:Q8R2E7	Dr:A0A0R4IXF0
P17535	3727	JUND	FADD	chromatin immunoprecipitation assay	29126285	Homo sapiens	ReMap	No	Dr:B0V1Q6;Mm:P15066;Rn:P52909	-	Mm:Q61160;Rn:Q8R2E7	Dr:A0A0R4IXF0
Q9NQV5	56981	PRDM11	FADD	chromatin immunoprecipitation assay	27924024	Homo sapiens	GTRD	No	-	-	Mm:Q61160;Rn:Q8R2E7	Dr:A0A0R4IXF0
O95948	9480	ONECUT2	FADD	chromatin immunoprecipitation assay	27924024	Homo sapiens	GTRD	No	Mm:Q6XBJ3	Rn:A0A0G2K263	Mm:Q61160;Rn:Q8R2E7	Dr:A0A0R4IXF0
Q13127	5978	REST	FADD	chromatin immunoprecipitation assay	29126285;27924024	Homo sapiens	GTRD;ReMap	No	-	-	Mm:Q61160;Rn:Q8R2E7	Dr:A0A0R4IXF0
Q01196	861	RUNX1	FADD	chromatin immunoprecipitation assay	29126285;27924024	Homo sapiens	GTRD;ReMap	No	-	Mm:Q3UM65;Rn:A0A0G2JYQ4	Mm:Q61160;Rn:Q8R2E7	Dr:A0A0R4IXF0
Q8WUU5	57798	GATAD1	FADD	chromatin immunoprecipitation assay	27924024	Homo sapiens	GTRD	No	Mm:Q920S3;Rn:D4A3T2	Dr:Q1L8G7	Mm:Q61160;Rn:Q8R2E7	Dr:A0A0R4IXF0
O60885	23476	BRD4	FADD	chromatin immunoprecipitation assay	29126285;27924024	Homo sapiens	GTRD;ReMap	No	Dm:M9PF57;Rn:D3ZGX8	Mm:Q3UH70	Mm:Q61160;Rn:Q8R2E7	Dr:A0A0R4IXF0
Q16656	4899	NRF1	FADD	chromatin immunoprecipitation assay	29126285;27924024	Homo sapiens	GTRD;ReMap	No	Dr:Q90X44;Mm:Q9WU00	Rn:A0A0G2KA43	Mm:Q61160;Rn:Q8R2E7	Dr:A0A0R4IXF0
P50539	4601	MXI1	FADD	chromatin immunoprecipitation assay	29126285;27924024	Homo sapiens	GTRD;ReMap	No	Mm:P50540;Rn:Q642D1	Dr:A3KQG1	Mm:Q61160;Rn:Q8R2E7	Dr:A0A0R4IXF0
P15172	4654	MYOD1	FADD	chromatin immunoprecipitation assay	29126285;27924024	Homo sapiens	GTRD;ReMap	No	Dr:Q90477;Mm:P10085;Rn:A0JPK9	-	Mm:Q61160;Rn:Q8R2E7	Dr:A0A0R4IXF0
P06400	5925	RB1	FADD	chromatin immunoprecipitation assay	27924024	Homo sapiens	GTRD	No	Dm:Q9VF04;Dr:F1Q9D6;Mm:P13405;Rn:R9PXV5	-	Mm:Q61160;Rn:Q8R2E7	Dr:A0A0R4IXF0
P15884	6925	TCF4	FADD	chromatin immunoprecipitation assay	27924024	Homo sapiens	GTRD	No	-	-	Mm:Q61160;Rn:Q8R2E7	Dr:A0A0R4IXF0
Q99856	1820	ARID3A	FADD	chromatin immunoprecipitation assay	27924024	Homo sapiens	GTRD	No	Mm:Q62431;Rn:B5DEX9	-	Mm:Q61160;Rn:Q8R2E7	Dr:A0A0R4IXF0
P51532	6597	SMARCA4	FADD	chromatin immunoprecipitation assay;inferred by curator	29126285;18971253;27924024;26578589	Homo sapiens	GTRD;ORegAnno;PAZAR;ReMap	No	Dr:Q7ZSY3;Mm:Q3TKT4;Rn:G3V790	-	Mm:Q61160;Rn:Q8R2E7	Dr:A0A0R4IXF0
P52747	7702	ZNF143	FADD	chromatin immunoprecipitation assay	29126285;27924024	Homo sapiens	GTRD;ReMap	No	Mm:O70230;Rn:A0A0H2UHI0	Dr:Q7SXJ2	Mm:Q61160;Rn:Q8R2E7	Dr:A0A0R4IXF0
Q9NZM4	29998	BICRA	FADD	chromatin immunoprecipitation assay	27924024	Homo sapiens	GTRD	No	Dr:A2BIK6;Mm:F8VPZ9	Rn:D3ZQW8	Mm:Q61160;Rn:Q8R2E7	Dr:A0A0R4IXF0
P49716	1052	CEBPD	FADD	chromatin immunoprecipitation assay	29126285;27924024	Homo sapiens	GTRD;ReMap	No	Dr:Q6P612;Mm:Q00322;Rn:Q03484	-	Mm:Q61160;Rn:Q8R2E7	Dr:A0A0R4IXF0
Q13185	11335	CBX3	FADD	chromatin immunoprecipitation assay	29126285;27924024	Homo sapiens	GTRD;ReMap	No	Dr:F1QNF2;Rn:Q5RJK5	Mm:Q9DCC5	Mm:Q61160;Rn:Q8R2E7	Dr:A0A0R4IXF0
Q9C0K0	64919	BCL11B	FADD	chromatin immunoprecipitation assay	27924024	Homo sapiens	GTRD	No	Mm:Q99PV8	Dr:X1WBZ3;Rn:D4A0W4	Mm:Q61160;Rn:Q8R2E7	Dr:A0A0R4IXF0
P29590	5371	PML	FADD	chromatin immunoprecipitation assay	29126285;27924024	Homo sapiens	GTRD;ReMap	No	Mm:Q60953;Rn:F1M589	-	Mm:Q61160;Rn:Q8R2E7	Dr:A0A0R4IXF0
P19793	6256	RXRA	FADD	chromatin immunoprecipitation assay	27924024	Homo sapiens	GTRD	No	Dr:F1Q4V9;Mm:P28700;Rn:Q0VJ96	Dr:F1RDN3	Mm:Q61160;Rn:Q8R2E7	Dr:A0A0R4IXF0
P35659	7913	DEK	FADD	chromatin immunoprecipitation assay	29126285	Homo sapiens	ReMap	No	Dr:F1R6C4;Mm:Q7TNV0;Rn:Q6AXS3	-	Mm:Q61160;Rn:Q8R2E7	Dr:A0A0R4IXF0
O15516	9575	CLOCK	FADD	chromatin immunoprecipitation assay	27924024	Homo sapiens	GTRD	No	Dr:Q5RIV1;Mm:O08785;Rn:G3V697	-	Mm:Q61160;Rn:Q8R2E7	Dr:A0A0R4IXF0
Q9UMN6	9757	KMT2B	FADD	chromatin immunoprecipitation assay	27924024	Homo sapiens	GTRD	No	Rn:A0A0G2K1E3	Dr:F1R9N4;Mm:F8WJ40	Mm:Q61160;Rn:Q8R2E7	Dr:A0A0R4IXF0
Q8NBF1	148979	GLIS1	FADD	chromatin immunoprecipitation assay	27924024	Homo sapiens	GTRD	No	-	-	Mm:Q61160;Rn:Q8R2E7	Dr:A0A0R4IXF0
Q9H0E3	79595	SAP130	FADD	chromatin immunoprecipitation assay	27924024	Homo sapiens	GTRD	No	Dr:B0S8H2;Dr:F1REK0;Rn:D3ZLP9	Mm:A0A0R4J060	Mm:Q61160;Rn:Q8R2E7	Dr:A0A0R4IXF0
Q12772	6721	SREBF2	FADD	chromatin immunoprecipitation assay	29126285;27924024	Homo sapiens	GTRD;ReMap	No	Dr:F1RC21;Mm:Q3U1N2;Rn:F1MA23	-	Mm:Q61160;Rn:Q8R2E7	Dr:A0A0R4IXF0
Q92754	7022	TFAP2C	FADD	chromatin immunoprecipitation assay	29126285;27924024	Homo sapiens	GTRD;ReMap	No	Mm:Q61312;Rn:Q4V8P9	-	Mm:Q61160;Rn:Q8R2E7	Dr:A0A0R4IXF0
Q9UID6	51193	ZNF639	FADD	chromatin immunoprecipitation assay	27924024	Homo sapiens	GTRD	No	Mm:Q99KZ6	Rn:Q5PPG4	Mm:Q61160;Rn:Q8R2E7	Dr:A0A0R4IXF0
Q8N196	147912	SIX5	FADD	chromatin immunoprecipitation assay	29126285;27924024	Homo sapiens	GTRD;ReMap	No	Mm:P70178;Rn:A0A0G2K7K3	-	Mm:Q61160;Rn:Q8R2E7	Dr:A0A0R4IXF0
Q03060	1390	CREM	FADD	chromatin immunoprecipitation assay	29126285;27924024	Homo sapiens	GTRD;ReMap	No	Rn:Q03061	Mm:D3Z7M6	Mm:Q61160;Rn:Q8R2E7	Dr:A0A0R4IXF0
P35749	4629	MYH11	FADD	chromatin immunoprecipitation assay	27924024	Homo sapiens	GTRD	No	-	Dr:B3DFS9;Mm:A0A338P6K2;Rn:A0A0G2K6S9	Mm:Q61160;Rn:Q8R2E7	Dr:A0A0R4IXF0
P01106	4609	MYC	FADD	chromatin immunoprecipitation assay	29126285;27924024	Homo sapiens	GTRD;ReMap	No	Dr:F1RC36;Mm:P01108	-	Mm:Q61160;Rn:Q8R2E7	Dr:A0A0R4IXF0
P10074	3104	ZBTB48	FADD	chromatin immunoprecipitation assay	27924024	Homo sapiens	GTRD	No	Dm:Q9W137;Mm:Q1H9T6;Rn:G3V777	-	Mm:Q61160;Rn:Q8R2E7	Dr:A0A0R4IXF0
Q99717	4090	SMAD5	FADD	chromatin immunoprecipitation assay	29126285	Homo sapiens	ReMap	No	Dr:Q9W7E7;Mm:P97454	Rn:Q9R1V3	Mm:Q61160;Rn:Q8R2E7	Dr:A0A0R4IXF0
P15336	1386	ATF2	FADD	chromatin immunoprecipitation assay	27924024	Homo sapiens	GTRD	No	Mm:P16951;Rn:Q00969	Dr:F1QIZ9	Mm:Q61160;Rn:Q8R2E7	Dr:A0A0R4IXF0
P11387	7150	TOP1	FADD	chromatin immunoprecipitation assay	27924024	Homo sapiens	GTRD	No	Dr:Q1ED17;Mm:Q04750;Rn:A0A0G2K3V7	-	Mm:Q61160;Rn:Q8R2E7	Dr:A0A0R4IXF0
Q8NI51	140690	CTCFL	FADD	chromatin immunoprecipitation assay	29126285;27924024	Homo sapiens	GTRD;ReMap	No	-	-	Mm:Q61160;Rn:Q8R2E7	Dr:A0A0R4IXF0
P46531	4851	NOTCH1	FADD	chromatin immunoprecipitation assay	29126285	Homo sapiens	ReMap	No	Mm:Q01705;Rn:Q07008	-	Mm:Q61160;Rn:Q8R2E7	Dr:A0A0R4IXF0
Q9H334	27086	FOXP1	FADD	chromatin immunoprecipitation assay;inferred by curator	29126285;18971253;27924024;26578589	Homo sapiens	GTRD;ORegAnno;PAZAR;ReMap	No	-	-	Mm:Q61160;Rn:Q8R2E7	Dr:A0A0R4IXF0
P43699	7080	NKX2-1	FADD	chromatin immunoprecipitation assay	29126285;27924024	Homo sapiens	GTRD;ReMap	No	Dr:B3DH68;Mm:P50220;Rn:G3V740	-	Mm:Q61160;Rn:Q8R2E7	Dr:A0A0R4IXF0
P17544	11016	ATF7	FADD	chromatin immunoprecipitation assay	29126285	Homo sapiens	ReMap	No	-	-	Mm:Q61160;Rn:Q8R2E7	Dr:A0A0R4IXF0
O14867	571	BACH1	FADD	chromatin immunoprecipitation assay	29126285	Homo sapiens	ReMap	No	Mm:P97302	Rn:D4ACD2	Mm:Q61160;Rn:Q8R2E7	Dr:A0A0R4IXF0
Q8N907	199699	DAND5	FADD	chromatin immunoprecipitation assay	29126285	Homo sapiens	ReMap	No	Mm:Q76LW6	Rn:D3ZGN3	Mm:Q61160;Rn:Q8R2E7	Dr:A0A0R4IXF0
P21675	6872	TAF1	FADD	chromatin immunoprecipitation assay	29126285;27924024	Homo sapiens	GTRD;ReMap	No	-	-	Mm:Q61160;Rn:Q8R2E7	Dr:A0A0R4IXF0
P17029	7586	ZKSCAN1	FADD	chromatin immunoprecipitation assay	29126285;27924024	Homo sapiens	GTRD;ReMap	No	Mm:Q8BGS3;Rn:Q4KLI1	-	Mm:Q61160;Rn:Q8R2E7	Dr:A0A0R4IXF0
P11362	2260	FGFR1	FADD	chromatin immunoprecipitation assay	27924024	Homo sapiens	GTRD	No	-	Dr:F1Q5T3;Mm:J3QN85;Rn:F1LM54	Mm:Q61160;Rn:Q8R2E7	Dr:A0A0R4IXF0
Q99873	3276	PRMT1	FADD	chromatin immunoprecipitation assay	27924024	Homo sapiens	GTRD	No	Mm:Q9JIF0;Rn:Q63009	Dr:F1R3J9;Rn:A0A0G2K9I8	Mm:Q61160;Rn:Q8R2E7	Dr:A0A0R4IXF0
Q16665	3091	HIF1A	FADD	chromatin immunoprecipitation assay	29126285;27924024	Homo sapiens	GTRD;ReMap	No	Dr:Q6EHI4;Mm:Q61221;Rn:D4A8P8	-	Mm:Q61160;Rn:Q8R2E7	Dr:A0A0R4IXF0
O60583	905	CCNT2	FADD	chromatin immunoprecipitation assay	29126285	Homo sapiens	ReMap	No	Mm:Q7TQK0;Rn:D3ZGL6	Dr:Q803Q8	Mm:Q61160;Rn:Q8R2E7	Dr:A0A0R4IXF0
P03372	2099	ESR1	FADD	chromatin immunoprecipitation assay	29126285;27924024	Homo sapiens	GTRD;ReMap	No	Mm:P19785	Rn:A0A0G2K0D4	Mm:Q61160;Rn:Q8R2E7	Dr:A0A0R4IXF0
O14646	1105	CHD1	FADD	chromatin immunoprecipitation assay	29126285	Homo sapiens	ReMap	No	Mm:P40201;Rn:D4AAG9	-	Mm:Q61160;Rn:Q8R2E7	Dr:A0A0R4IXF0
Q8TF68	171017	ZNF384	FADD	chromatin immunoprecipitation assay	29126285	Homo sapiens	ReMap	No	Rn:G3V9M5	Dr:I3ITQ6;Mm:E9Q1A5	Mm:Q61160;Rn:Q8R2E7	Dr:A0A0R4IXF0
Q6KC79	25836	NIPBL	FADD	chromatin immunoprecipitation assay	27924024	Homo sapiens	GTRD	No	Dr:F1QBY1;Mm:Q6KCD5;Rn:A0A0G2K0J4	-	Mm:Q61160;Rn:Q8R2E7	Dr:A0A0R4IXF0
Q9UQR0	10389	SCML2	FADD	chromatin immunoprecipitation assay	27924024	Homo sapiens	GTRD	No	Dr:F1RDU3	Rn:D3ZRL8	Mm:Q61160;Rn:Q8R2E7	Dr:A0A0R4IXF0
Q09472	2033	EP300	FADD	chromatin immunoprecipitation assay	29126285;27924024	Homo sapiens	GTRD;ReMap	No	Dr:X1WG57;Mm:B2RWS6	-	Mm:Q61160;Rn:Q8R2E7	Dr:A0A0R4IXF0
P06401	5241	PGR	FADD	chromatin immunoprecipitation assay	27924024	Homo sapiens	GTRD	No	Mm:Q00175	Rn:F7FA48	Mm:Q61160;Rn:Q8R2E7	Dr:A0A0R4IXF0
P23769	2624	GATA2	FADD	chromatin immunoprecipitation assay;inferred by curator	29126285;26578589;19941826;18971253;27924024;22900683	Homo sapiens	GTRD;HTRI;ORegAnno;PAZAR;ReMap	No	Mm:O09100;Rn:Q924Y4	Dr:Q7T3G1	Mm:Q61160;Rn:Q8R2E7	Dr:A0A0R4IXF0
O75626	639	PRDM1	FADD	chromatin immunoprecipitation assay	27924024	Homo sapiens	GTRD	No	Dr:Q68EH4;Mm:Q60636;Rn:A0A096MJU6	-	Mm:Q61160;Rn:Q8R2E7	Dr:A0A0R4IXF0
Q16649	4783	NFIL3	FADD	chromatin immunoprecipitation assay	27924024	Homo sapiens	GTRD	No	Dr:F1R7W5;Mm:O08750;Rn:Q6IMZ0	-	Mm:Q61160;Rn:Q8R2E7	Dr:A0A0R4IXF0
Q15532	6760	SS18	FADD	chromatin immunoprecipitation assay	27924024	Homo sapiens	GTRD	No	Dr:Q802V1;Mm:Q62280;Rn:D4ABC5	-	Mm:Q61160;Rn:Q8R2E7	Dr:A0A0R4IXF0
Q01892	6689	SPIB	FADD	chromatin immunoprecipitation assay	29126285	Homo sapiens	ReMap	No	-	-	Mm:Q61160;Rn:Q8R2E7	Dr:A0A0R4IXF0
Q13619	8451	CUL4A	FADD	chromatin immunoprecipitation assay	27924024	Homo sapiens	GTRD	No	Mm:Q3TCH7;Rn:B2RYJ3	-	Mm:Q61160;Rn:Q8R2E7	Dr:A0A0R4IXF0
Q9HCK8	57680	CHD8	FADD	chromatin immunoprecipitation assay	29126285	Homo sapiens	ReMap	No	Mm:Q09XV5;Rn:Q9JIX5	Dr:F1QW70	Mm:Q61160;Rn:Q8R2E7	Dr:A0A0R4IXF0
P17275	3726	JUNB	FADD	chromatin immunoprecipitation assay	27924024	Homo sapiens	GTRD	No	Dr:A8E7N0;Mm:P09450;Rn:A0A0G2JSY8	-	Mm:Q61160;Rn:Q8R2E7	Dr:A0A0R4IXF0
P50613	1022	CDK7	FADD	chromatin immunoprecipitation assay	29126285;27924024	Homo sapiens	GTRD;ReMap	No	Ce:G5EFV5;Dm:Q24216;Mm:Q03147;Rn:F1LQC8;Sc:P06242	Dr:Q2V6H0	Mm:Q61160;Rn:Q8R2E7	Dr:A0A0R4IXF0
Q12888	7158	TP53BP1	FADD	chromatin immunoprecipitation assay	27924024	Homo sapiens	GTRD	No	Mm:P70399;Rn:F1M842	-	Mm:Q61160;Rn:Q8R2E7	Dr:A0A0R4IXF0
P17676	1051	CEBPB	FADD	chromatin immunoprecipitation assay	29126285	Homo sapiens	ReMap	No	Mm:P28033;Rn:P21272	-	Mm:Q61160;Rn:Q8R2E7	Dr:A0A0R4IXF0
Q9NPI6	55802	DCP1A	FADD	chromatin immunoprecipitation assay	27924024	Homo sapiens	GTRD	No	Mm:Q91YD3;Rn:D4AE80	Dr:A0A0R4IBD6	Mm:Q61160;Rn:Q8R2E7	Dr:A0A0R4IXF0
Q9BXA9	27164	SALL3	FADD	chromatin immunoprecipitation assay	27924024	Homo sapiens	GTRD	No	Dm:P39770;Dr:F1R6E0	Mm:A0A5F8MPC9;Rn:D4A024	Mm:Q61160;Rn:Q8R2E7	Dr:A0A0R4IXF0
Q00653	4791	NFKB2	FADD	chromatin immunoprecipitation assay	27924024	Homo sapiens	GTRD	No	Dr:Q0II00;Mm:Q9WTK5;Rn:Q5U2Z4	-	Mm:Q61160;Rn:Q8R2E7	Dr:A0A0R4IXF0
P26651	7538	ZFP36	FADD	chromatin immunoprecipitation assay	29126285	Homo sapiens	ReMap	No	Dr:E7F3S4;Mm:P22893;Rn:G3V8K6	-	Mm:Q61160;Rn:Q8R2E7	Dr:A0A0R4IXF0
Q9H5V7	64376	IKZF5	FADD	chromatin immunoprecipitation assay	27924024	Homo sapiens	GTRD	No	Dm:Q9VHJ3;Mm:Q8BU00;Rn:D3ZBK4	Dr:Q6DBW0	Mm:Q61160;Rn:Q8R2E7	Dr:A0A0R4IXF0
P22415	7391	USF1	FADD	chromatin immunoprecipitation assay	29126285;27924024	Homo sapiens	GTRD;ReMap	No	Dr:F1QUA1;Mm:Q61069;Rn:O35410	-	Mm:Q61160;Rn:Q8R2E7	Dr:A0A0R4IXF0
Q9UQE7	9126	SMC3	FADD	chromatin immunoprecipitation assay	29126285	Homo sapiens	ReMap	No	Ce:B2FDA8;Dm:Q9VXE9;Dr:Q1LVV8;Mm:Q9CW03;Rn:D4A1B9;Sc:P47037	-	Mm:Q61160;Rn:Q8R2E7	Dr:A0A0R4IXF0
Q13562	4760	NEUROD1	FADD	chromatin immunoprecipitation assay	29126285;27924024	Homo sapiens	GTRD;ReMap	No	Dr:O42202;Mm:Q60867;Rn:Q64289	-	Mm:Q61160;Rn:Q8R2E7	Dr:A0A0R4IXF0
P48552	8204	NRIP1	FADD	chromatin immunoprecipitation assay	29126285	Homo sapiens	ReMap	No	Dr:F1QMY9;Mm:Q8CBD1;Rn:G3V672	-	Mm:Q61160;Rn:Q8R2E7	Dr:A0A0R4IXF0
P35226	100532731;648	BMI1	FADD	chromatin immunoprecipitation assay	27924024	Homo sapiens	GTRD	No	-	-	Mm:Q61160;Rn:Q8R2E7	Dr:A0A0R4IXF0
P18146	1958	EGR1	FADD	chromatin immunoprecipitation assay;inferred by curator	29126285;18971253;26578589	Homo sapiens	ORegAnno;PAZAR;ReMap	No	Dm:Q24266;Mm:P08046	Dr:P26632;Rn:A0A0H2UHR3	Mm:Q61160;Rn:Q8R2E7	Dr:A0A0R4IXF0
Q15672	7291	TWIST1	FADD	chromatin immunoprecipitation assay	29126285	Homo sapiens	ReMap	No	Mm:P26687;Rn:Q9EPJ1	Dr:Q568M7;Dr:Q9PTE3	Mm:Q61160;Rn:Q8R2E7	Dr:A0A0R4IXF0
Q9BX63	83990	BRIP1	FADD	chromatin immunoprecipitation assay	29126285	Homo sapiens	ReMap	No	Ce:O62217;Dr:B7ZDD5;Mm:Q5SXJ3;Rn:A0A0G2K475	-	Mm:Q61160;Rn:Q8R2E7	Dr:A0A0R4IXF0
Q15059	8019	BRD3	FADD	chromatin immunoprecipitation assay	29126285;27924024	Homo sapiens	GTRD;ReMap	No	Dr:F1QQP6;Mm:Q8K2F0;Sc:P35817	Rn:B5DF71	Mm:Q61160;Rn:Q8R2E7	Dr:A0A0R4IXF0
Q8N5P1	84524	ZC3H8	FADD	chromatin immunoprecipitation assay	27924024	Homo sapiens	GTRD	No	Mm:Q9JJ48;Rn:Q6AYB0	-	Mm:Q61160;Rn:Q8R2E7	Dr:A0A0R4IXF0
Q9NQV7	56979	PRDM9	FADD	chromatin immunoprecipitation assay	27924024	Homo sapiens	GTRD	No	Rn:P0C6Y7	Mm:E9Q4V2	Mm:Q61160;Rn:Q8R2E7	Dr:A0A0R4IXF0
P25208	4801	NFYB	FADD	chromatin immunoprecipitation assay	29126285	Homo sapiens	ReMap	No	Dr:Q561X4;Mm:P63139;Rn:P63140	Dr:F6P9N2	Mm:Q61160;Rn:Q8R2E7	Dr:A0A0R4IXF0
Q04759	5588	PRKCQ	FADD	chromatin immunoprecipitation assay	27924024	Homo sapiens	GTRD	No	Ce:P34722;Mm:Q02111;Rn:F1LM10	Dr:F1QTL5	Mm:Q61160;Rn:Q8R2E7	Dr:A0A0R4IXF0
Q6BEB4	389058	SP5	FADD	chromatin immunoprecipitation assay	27924024	Homo sapiens	GTRD	No	Dr:B0S6I8;Mm:Q9JHX2;Rn:A0A0G2JUC1	-	Mm:Q61160;Rn:Q8R2E7	Dr:A0A0R4IXF0
O15550	7403	KDM6A	FADD	chromatin immunoprecipitation assay	27924024	Homo sapiens	GTRD	No	-	-	Mm:Q61160;Rn:Q8R2E7	Dr:A0A0R4IXF0
P50549	2115	ETV1	FADD	chromatin immunoprecipitation assay	29126285;27924024	Homo sapiens	GTRD;ReMap	No	Dr:B3DIF9;Mm:P41164;Rn:A0A0G2JTM3	-	Mm:Q61160;Rn:Q8R2E7	Dr:A0A0R4IXF0
O14647	1106	CHD2	FADD	chromatin immunoprecipitation assay	29126285;27924024	Homo sapiens	GTRD;ReMap	No	Mm:E9PZM4	Dr:Q1LVN0;Rn:A0A0G2KA92	Mm:Q61160;Rn:Q8R2E7	Dr:A0A0R4IXF0
Q9Y2N7	64344	HIF3A	FADD	chromatin immunoprecipitation assay	27924024	Homo sapiens	GTRD	No	Dr:A0A0R4IBR4;Mm:Q0VBL6;Rn:F1LRL5	-	Mm:Q61160;Rn:Q8R2E7	Dr:A0A0R4IXF0
Q15648	5469	MED1	FADD	chromatin immunoprecipitation assay	29126285	Homo sapiens	ReMap	No	Dm:Q9VP05;Dr:B8JM88;Mm:Q925J9;Rn:D3ZRN2	-	Mm:Q61160;Rn:Q8R2E7	Dr:A0A0R4IXF0
P0C0S5	3015	H2AZ1	FADD	chromatin immunoprecipitation assay	27924024	Homo sapiens	GTRD	No	-	-	Mm:Q61160;Rn:Q8R2E7	Dr:A0A0R4IXF0
Q6DJT9	5324	PLAG1	FADD	chromatin immunoprecipitation assay	27924024	Homo sapiens	GTRD	No	Dr:Q29YB2;Mm:Q9QYE0	Rn:Q5U2T6	Mm:Q61160;Rn:Q8R2E7	Dr:A0A0R4IXF0
Q92804	8148	TAF15	FADD	chromatin immunoprecipitation assay	27924024	Homo sapiens	GTRD	No	Dr:A1A5X7;Mm:Q8BQ46	Rn:B2RYG5	Mm:Q61160;Rn:Q8R2E7	Dr:A0A0R4IXF0
Q8NEA6	169792	GLIS3	FADD	chromatin immunoprecipitation assay	27924024	Homo sapiens	GTRD	No	Rn:D4A314	Mm:Q0GE24	Mm:Q61160;Rn:Q8R2E7	Dr:A0A0R4IXF0
Q13112	8208	CHAF1B	FADD	chromatin immunoprecipitation assay	27924024	Homo sapiens	GTRD	No	Ce:Q95XL8;Dr:E7EYR2;Mm:Q9D0N7;Rn:Q4V8B4;Sc:Q04199	-	Mm:Q61160;Rn:Q8R2E7	Dr:A0A0R4IXF0
Q8NEZ4	58508	KMT2C	FADD	chromatin immunoprecipitation assay	27924024	Homo sapiens	GTRD	No	Dr:F1Q6F2	Mm:F8WI37	Mm:Q61160;Rn:Q8R2E7	Dr:A0A0R4IXF0
P40424	5087	PBX1	FADD	chromatin immunoprecipitation assay	27924024	Homo sapiens	GTRD	No	Dr:F1QSY5;Mm:P41778	Dr:Q9I9B6;Rn:D3ZJI6	Mm:Q61160;Rn:Q8R2E7	Dr:A0A0R4IXF0
P17480	7343	UBTF	FADD	chromatin immunoprecipitation assay	27924024	Homo sapiens	GTRD	No	Dr:F1QZ83;Rn:P25977	Mm:A2AWT5	Mm:Q61160;Rn:Q8R2E7	Dr:A0A0R4IXF0
P23246	6421	SFPQ	FADD	chromatin immunoprecipitation assay	27924024	Homo sapiens	GTRD	No	Mm:Q8VIJ6;Rn:A0A0G2K8K0	-	Mm:Q61160;Rn:Q8R2E7	Dr:A0A0R4IXF0
P52945	3651	PDX1	FADD	chromatin immunoprecipitation assay	29126285	Homo sapiens	ReMap	No	Mm:P52946	Dr:F1RBA3;Rn:P52947	Mm:Q61160;Rn:Q8R2E7	Dr:A0A0R4IXF0
Q9HCK0	57684	ZBTB26	FADD	chromatin immunoprecipitation assay	27924024	Homo sapiens	GTRD	No	Mm:Q6P9Q3;Rn:D3ZG35	Dr:A2BF92	Mm:Q61160;Rn:Q8R2E7	Dr:A0A0R4IXF0
Q9NQB0	6934	TCF7L2	FADD	chromatin immunoprecipitation assay	29126285;27924024	Homo sapiens	GTRD;ReMap	No	Rn:D4A8X6	Dr:B3DKP7;Mm:E9QQ91	Mm:Q61160;Rn:Q8R2E7	Dr:A0A0R4IXF0
P15976	2623	GATA1	FADD	chromatin immunoprecipitation assay	29126285;27924024	Homo sapiens	GTRD;ReMap	No	Mm:P17679	Rn:P43429	Mm:Q61160;Rn:Q8R2E7	Dr:A0A0R4IXF0
Q6N021	54790	TET2	FADD	chromatin immunoprecipitation assay	27924024	Homo sapiens	GTRD	No	Rn:D4AC33	Mm:A0A0G2JF55	Mm:Q61160;Rn:Q8R2E7	Dr:A0A0R4IXF0
O95983	53615	MBD3	FADD	chromatin immunoprecipitation assay	29126285	Homo sapiens	ReMap	No	Mm:Q9Z2D8;Rn:F7EY92	Dm:Q9V424;Dr:F1QL92;Dr:Q7ZTV2	Mm:Q61160;Rn:Q8R2E7	Dr:A0A0R4IXF0
P39880	1523	CUX1	FADD	chromatin immunoprecipitation assay	29126285	Homo sapiens	ReMap	No	Dr:E7F4J9;Rn:P53565	-	Mm:Q61160;Rn:Q8R2E7	Dr:A0A0R4IXF0
Q01664	7023	TFAP4	FADD	chromatin immunoprecipitation assay	29126285;27924024	Homo sapiens	GTRD;ReMap	No	Mm:Q9JIZ5;Rn:D3ZJT6	Dr:A0A0R4IRV6	Mm:Q61160;Rn:Q8R2E7	Dr:A0A0R4IXF0
Q15796	4087	SMAD2	FADD	chromatin immunoprecipitation assay	27924024	Homo sapiens	GTRD	No	Ce:P45896;Mm:Q62432;Rn:O70436	Dr:F1Q5P5	Mm:Q61160;Rn:Q8R2E7	Dr:A0A0R4IXF0
Q01860	5460	POU5F1	FADD	chromatin immunoprecipitation assay	29126285;27924024	Homo sapiens	GTRD;ReMap	No	-	-	Mm:Q61160;Rn:Q8R2E7	Dr:A0A0R4IXF0
P05549	7020	TFAP2A	FADD	chromatin immunoprecipitation assay	27924024	Homo sapiens	GTRD	No	-	-	Mm:Q61160;Rn:Q8R2E7	Dr:A0A0R4IXF0
Q99612	1316	KLF6	FADD	chromatin immunoprecipitation assay	29126285;27924024	Homo sapiens	GTRD;ReMap	No	Dr:F1R7F0	Mm:Q8BPQ2	Mm:Q61160;Rn:Q8R2E7	Dr:A0A0R4IXF0
Q99081	6938	TCF12	FADD	chromatin immunoprecipitation assay	29126285;27924024	Homo sapiens	GTRD;ReMap	No	Dr:A0A0R4IBL7;Mm:Q61286;Rn:P51514	-	Mm:Q61160;Rn:Q8R2E7	Dr:A0A0R4IXF0
Q16798	10873	ME3	FADD	chromatin immunoprecipitation assay	27924024	Homo sapiens	GTRD	No	Mm:Q8BMF3;Rn:F1M5N4	-	Mm:Q61160;Rn:Q8R2E7	Dr:A0A0R4IXF0
P04637	7157	TP53	FADD	chromatin immunoprecipitation assay	29126285;27924024	Homo sapiens	GTRD;ReMap	No	Mm:P02340	Dr:B0R0M3;Rn:M0R497	Mm:Q61160;Rn:Q8R2E7	Dr:A0A0R4IXF0
O14770	4212	MEIS2	FADD	chromatin immunoprecipitation assay	29126285;27924024	Homo sapiens	GTRD;ReMap	No	Dr:A0A0H2UKR5;Mm:P97367;Rn:D4A2T5	-	Mm:Q61160;Rn:Q8R2E7	Dr:A0A0R4IXF0
O60216	5885	RAD21	FADD	chromatin immunoprecipitation assay	29126285;27924024	Homo sapiens	GTRD;ReMap	No	Dr:Q1L8E1;Mm:Q61550;Rn:Q4KLH7	-	Mm:Q61160;Rn:Q8R2E7	Dr:A0A0R4IXF0
Q92731	2100	ESR2	FADD	chromatin immunoprecipitation assay	27924024	Homo sapiens	GTRD	No	Mm:O08537;Rn:Q59IV8	-	Mm:Q61160;Rn:Q8R2E7	Dr:A0A0R4IXF0
P08047	6667	SP1	FADD	chromatin immunoprecipitation assay	29126285;27924024	Homo sapiens	GTRD;ReMap	No	Dr:F1QW97;Rn:Q01714	Mm:G3X8Q0	Mm:Q61160;Rn:Q8R2E7	Dr:A0A0R4IXF0
Q8NHM5	84678	KDM2B	FADD	chromatin immunoprecipitation assay	27924024	Homo sapiens	GTRD	No	Dr:F6P9Q3;Mm:Q6P1G2	Rn:F1LLW9	Mm:Q61160;Rn:Q8R2E7	Dr:A0A0R4IXF0
Q8N680	57621	ZBTB2	FADD	chromatin immunoprecipitation assay	27924024	Homo sapiens	GTRD	No	Dr:F2Z4W3;Mm:Q3V3W4;Rn:D4ABS0	-	Mm:Q61160;Rn:Q8R2E7	Dr:A0A0R4IXF0
Q9BWW7	83482	SCRT1	FADD	chromatin immunoprecipitation assay	27924024	Homo sapiens	GTRD	No	-	-	Mm:Q61160;Rn:Q8R2E7	Dr:A0A0R4IXF0
P17022	7566	ZNF18	FADD	chromatin immunoprecipitation assay	27924024	Homo sapiens	GTRD	No	Mm:Q810A1	Rn:Q642B9	Mm:Q61160;Rn:Q8R2E7	Dr:A0A0R4IXF0
P17947	6688	SPI1	FADD	chromatin immunoprecipitation assay	29126285;27924024	Homo sapiens	GTRD;ReMap	No	Mm:P17433	Dr:Q6PHV7;Rn:Q6BDS1	Mm:Q61160;Rn:Q8R2E7	Dr:A0A0R4IXF0
Q969W9	56937	PMEPA1	FADD	chromatin immunoprecipitation assay	29126285	Homo sapiens	ReMap	No	Mm:A2APF4;Rn:M0RCH9	-	Mm:Q61160;Rn:Q8R2E7	Dr:A0A0R4IXF0
Q13547	3065	HDAC1	FADD	chromatin immunoprecipitation assay	29126285;27924024	Homo sapiens	GTRD;ReMap	No	Mm:O09106;Rn:Q4QQW4	-	Mm:Q61160;Rn:Q8R2E7	Dr:A0A0R4IXF0
O43439	9139	CBFA2T2	FADD	chromatin immunoprecipitation assay	29126285	Homo sapiens	ReMap	No	Mm:O70374;Rn:F1M659	-	Mm:Q61160;Rn:Q8R2E7	Dr:A0A0R4IXF0
O75030	4286	MITF	FADD	chromatin immunoprecipitation assay;inferred by curator	29126285;18971253;27924024;26578589	Homo sapiens	GTRD;ORegAnno;PAZAR;ReMap	No	Dr:F1Q885;Mm:Q08874;Rn:O88368	-	Mm:Q61160;Rn:Q8R2E7	Dr:A0A0R4IXF0
P22670	5989	RFX1	FADD	chromatin immunoprecipitation assay	27924024	Homo sapiens	GTRD	No	Dr:E7EZ03;Mm:P48377;Rn:D3ZQ82	-	Mm:Q61160;Rn:Q8R2E7	Dr:A0A0R4IXF0
P42568	4300	MLLT3	FADD	chromatin immunoprecipitation assay	27924024	Homo sapiens	GTRD	No	Mm:A2AM29	Rn:A0A0G2QC34	Mm:Q61160;Rn:Q8R2E7	Dr:A0A0R4IXF0
Q9Y6X8	22882	ZHX2	FADD	chromatin immunoprecipitation assay	29126285	Homo sapiens	ReMap	No	Dr:F1Q9L7;Mm:Q8C0C0	Rn:Q80VX4	Mm:Q61160;Rn:Q8R2E7	Dr:A0A0R4IXF0
Q00613	3297	HSF1	FADD	chromatin immunoprecipitation assay	29126285	Homo sapiens	ReMap	No	Mm:P38532;Rn:F1MAF1	-	Mm:Q61160;Rn:Q8R2E7	Dr:A0A0R4IXF0
Q15853	7392	USF2	FADD	chromatin immunoprecipitation assay	29126285;27924024	Homo sapiens	GTRD;ReMap	No	Dr:Q1L959;Mm:Q64705;Rn:A0A0G2K3J3	-	Mm:Q61160;Rn:Q8R2E7	Dr:A0A0R4IXF0
Q86T24	10009	ZBTB33	FADD	chromatin immunoprecipitation assay	29126285;27924024	Homo sapiens	GTRD;ReMap	No	Mm:Q8BN78	Dr:A8DU70;Rn:D3ZAN8	Mm:Q61160;Rn:Q8R2E7	Dr:A0A0R4IXF0
Q9UKY1	11244	ZHX1	FADD	chromatin immunoprecipitation assay	29126285	Homo sapiens	ReMap	No	Mm:P70121;Rn:G3V6S9	-	Mm:Q61160;Rn:Q8R2E7	Dr:A0A0R4IXF0
P20749	602	BCL3	FADD	chromatin immunoprecipitation assay	29126285;27924024	Homo sapiens	GTRD;ReMap	No	Mm:Q9Z2F6;Rn:D3ZQF8	-	Mm:Q61160;Rn:Q8R2E7	Dr:A0A0R4IXF0
Q9NR30	9188	DDX21	FADD	chromatin immunoprecipitation assay	27924024	Homo sapiens	GTRD	No	Mm:Q9JIK5;Rn:Q3B8Q1	Rn:M0R965	Mm:Q61160;Rn:Q8R2E7	Dr:A0A0R4IXF0
Q9H7Z6	84148	KAT8	FADD	chromatin immunoprecipitation assay	27924024	Homo sapiens	GTRD	No	Dm:Q9VAV6;Mm:Q9D1P2;Rn:Q5XI06	Dr:F1QX50	Mm:Q61160;Rn:Q8R2E7	Dr:A0A0R4IXF0
P67809	4904	YBX1	FADD	chromatin immunoprecipitation assay	19151767;22900683	Homo sapiens	HTRI	No	Dr:B5DE31;Mm:P62960;Rn:D3ZEV0;Rn:Q3ZAV2	-	Mm:Q61160;Rn:Q8R2E7	Dr:A0A0R4IXF0
P35269	2962	GTF2F1	FADD	chromatin immunoprecipitation assay	29126285	Homo sapiens	ReMap	No	Dm:Q05913;Dr:Q5PNQ6;Mm:Q3THK3;Rn:Q6AY96	Ce:Q17558	Mm:Q61160;Rn:Q8R2E7	Dr:A0A0R4IXF0
O15535	7746	ZSCAN9	FADD	chromatin immunoprecipitation assay	27924024	Homo sapiens	GTRD	No	-	-	Mm:Q61160;Rn:Q8R2E7	Dr:A0A0R4IXF0
Q15125	10682	EBP	FADD	chromatin immunoprecipitation assay	27924024	Homo sapiens	GTRD	No	Dr:Q6DG98;Mm:P70245;Rn:Q9JJ46	-	Mm:Q61160;Rn:Q8R2E7	Dr:A0A0R4IXF0
Q02086	6668	SP2	FADD	chromatin immunoprecipitation assay	29126285;27924024	Homo sapiens	GTRD;ReMap	No	Dr:F1Q4L6;Mm:Q8C5J0;Rn:B5DEH3	-	Mm:Q61160;Rn:Q8R2E7	Dr:A0A0R4IXF0
Q9UHF7	7227	TRPS1	FADD	chromatin immunoprecipitation assay	27924024	Homo sapiens	GTRD	No	Dr:F1QEY1;Rn:D3ZEM6	Mm:G3UW90	Mm:Q61160;Rn:Q8R2E7	Dr:A0A0R4IXF0
Q13105	7709	ZBTB17	FADD	chromatin immunoprecipitation assay	27924024	Homo sapiens	GTRD	No	Ce:G5EDU4;Mm:Q60821;Rn:Q5XIU3	-	Mm:Q61160;Rn:Q8R2E7	Dr:A0A0R4IXF0
Q68CP9	196528	ARID2	FADD	chromatin immunoprecipitation assay	29126285;27924024	Homo sapiens	GTRD;ReMap	No	Dm:A1Z6M0;Mm:E9Q7E2;Rn:D3ZJU0	-	Mm:Q61160;Rn:Q8R2E7	Dr:A0A0R4IXF0
P19419	2002	ELK1	FADD	chromatin immunoprecipitation assay	29126285;27924024	Homo sapiens	GTRD;ReMap	No	Mm:P41969	Dr:A0A0R4IDT6;Rn:A4GTP4	Mm:Q61160;Rn:Q8R2E7	Dr:A0A0R4IXF0
Q9H165	53335	BCL11A	FADD	chromatin immunoprecipitation assay	29126285;27924024	Homo sapiens	GTRD;ReMap	No	Dr:Q1RLR5;Rn:D3ZSY3	Mm:Q5STS9	Mm:Q61160;Rn:Q8R2E7	Dr:A0A0R4IXF0
O15527	4968	OGG1	FADD	chromatin immunoprecipitation assay	27924024	Homo sapiens	GTRD	No	Dm:Q9V3I8;Dr:B0R135;Mm:O08760;Rn:O70249	-	Mm:Q61160;Rn:Q8R2E7	Dr:A0A0R4IXF0
Q96MX3	197407	ZNF48	FADD	chromatin immunoprecipitation assay	27924024	Homo sapiens	GTRD	No	Ce:G5EFF4;Mm:Q3US17;Rn:D3ZY01	-	Mm:Q61160;Rn:Q8R2E7	Dr:A0A0R4IXF0
Q9HCS4	83439	TCF7L1	FADD	chromatin immunoprecipitation assay	29126285	Homo sapiens	ReMap	No	Dr:Q9YHE8;Dr:F1R336;Rn:F1M1R9	Mm:A1A549	Mm:Q61160;Rn:Q8R2E7	Dr:A0A0R4IXF0
P42224	6772	STAT1	FADD	chromatin immunoprecipitation assay	29126285;27924024	Homo sapiens	GTRD;ReMap	No	Dr:Q6P943	Mm:A0A087WSP5	Mm:Q61160;Rn:Q8R2E7	Dr:A0A0R4IXF0
P53539	2354	FOSB	FADD	chromatin immunoprecipitation assay	27924024	Homo sapiens	GTRD	No	Dr:Q1LXX4;Mm:P13346;Rn:D3ZLB7	-	Mm:Q61160;Rn:Q8R2E7	Dr:A0A0R4IXF0
P84022	4088	SMAD3	FADD	chromatin immunoprecipitation assay	27924024	Homo sapiens	GTRD	No	Dr:Q8AY15;Mm:Q8BUN5;Rn:P84025	-	Mm:Q61160;Rn:Q8R2E7	Dr:A0A0R4IXF0
Q9P2D1	55636	CHD7	FADD	chromatin immunoprecipitation assay	27924024	Homo sapiens	GTRD	No	Dr:F1QGL1;Mm:A2AJK6;Rn:D3ZAP7	-	Mm:Q61160;Rn:Q8R2E7	Dr:A0A0R4IXF0
O00255	4221	MEN1	FADD	chromatin immunoprecipitation assay	27924024	Homo sapiens	GTRD	No	-	-	Mm:Q61160;Rn:Q8R2E7	Dr:A0A0R4IXF0
P22736	3164	NR4A1	FADD	chromatin immunoprecipitation assay	27924024	Homo sapiens	GTRD	No	Mm:P12813;Rn:P22829	-	Mm:Q61160;Rn:Q8R2E7	Dr:A0A0R4IXF0
Q05516	7704	ZBTB16	FADD	chromatin immunoprecipitation assay	27924024	Homo sapiens	GTRD	No	Dr:E7FDS7;Mm:Q3UQ17;Rn:Q5S3S9	-	Mm:Q61160;Rn:Q8R2E7	Dr:A0A0R4IXF0
Q9BVI0	51230	PHF20	FADD	chromatin immunoprecipitation assay	27924024	Homo sapiens	GTRD	No	Mm:Q8BLG0;Rn:D3ZQB7	Dr:A8HAK1	Mm:Q61160;Rn:Q8R2E7	Dr:A0A0R4IXF0
Q9UJU2	51176	LEF1	FADD	chromatin immunoprecipitation assay	27924024	Homo sapiens	GTRD	No	Dr:Q9W7C0;Mm:P27782;Rn:G3V7C1	-	Mm:Q61160;Rn:Q8R2E7	Dr:A0A0R4IXF0
P41182	604	BCL6	FADD	chromatin immunoprecipitation assay	29126285;27924024	Homo sapiens	GTRD;ReMap	No	Dr:F1R5N6;Mm:P41183;Rn:B2GUV8	-	Mm:Q61160;Rn:Q8R2E7	Dr:A0A0R4IXF0
Q15910	2146	EZH2	FADD	chromatin immunoprecipitation assay	29126285;27924024	Homo sapiens	GTRD;ReMap	No	Mm:Q61188;Rn:B5DFE2	Dr:F1QQ58	Mm:Q61160;Rn:Q8R2E7	Dr:A0A0R4IXF0
O14901	8462	KLF11	FADD	chromatin immunoprecipitation assay	27924024	Homo sapiens	GTRD	No	Dr:F1R5X2;Dr:Q5RIQ4;Mm:Q8K1S5;Rn:E9PTS6	-	Mm:Q61160;Rn:Q8R2E7	Dr:A0A0R4IXF0
P01100	2353	FOS	FADD	chromatin immunoprecipitation assay;inferred by curator	29126285;18971253;27924024;26578589	Homo sapiens	GTRD;ORegAnno;PAZAR;ReMap	No	Dr:Q6P0S4;Mm:P01101;Rn:P12841	-	Mm:Q61160;Rn:Q8R2E7	Dr:A0A0R4IXF0
O43251	23543	RBFOX2	FADD	chromatin immunoprecipitation assay	27924024	Homo sapiens	GTRD	No	Mm:Q8BP71	Rn:A0A0G2JYY7	Mm:Q61160;Rn:Q8R2E7	Dr:A0A0R4IXF0
Q9NPG3	29855	UBN1	FADD	chromatin immunoprecipitation assay	29126285	Homo sapiens	ReMap	No	Mm:Q4G0F8;Rn:D4A8C6	-	Mm:Q61160;Rn:Q8R2E7	Dr:A0A0R4IXF0
P27540	405	ARNT	FADD	chromatin immunoprecipitation assay	29126285	Homo sapiens	ReMap	No	Mm:P53762;Rn:F1LMF9	-	Mm:Q61160;Rn:Q8R2E7	Dr:A0A0R4IXF0
P37231	5468	PPARG	FADD	chromatin immunoprecipitation assay	29126285;27924024	Homo sapiens	GTRD;ReMap	No	-	-	Mm:Q61160;Rn:Q8R2E7	Dr:A0A0R4IXF0
Q9H8M2	65980	BRD9	FADD	chromatin immunoprecipitation assay	27924024	Homo sapiens	GTRD	No	Dm:Q9VLX2;Dr:F1QNW6;Rn:D4ACF5	Mm:A0A0R4J175	Mm:Q61160;Rn:Q8R2E7	Dr:A0A0R4IXF0
Q99581	54738	FEV	FADD	chromatin immunoprecipitation assay	27924024	Homo sapiens	GTRD	No	Dr:A3FEM2;Mm:Q8QZW2	Rn:A0A0H2UHP3	Mm:Q61160;Rn:Q8R2E7	Dr:A0A0R4IXF0
O60315	9839	ZEB2	FADD	chromatin immunoprecipitation assay	29126285;27924024	Homo sapiens	GTRD;ReMap	No	Mm:Q9R0G7;Rn:E9PTC3	-	Mm:Q61160;Rn:Q8R2E7	Dr:A0A0R4IXF0
Q02446	6671	SP4	FADD	chromatin immunoprecipitation assay	29126285;27924024	Homo sapiens	GTRD;ReMap	No	Dm:Q9VEW6;Mm:A0A1Y7VJR5;Rn:Q63158	Dr:F1QVQ1	Mm:Q61160;Rn:Q8R2E7	Dr:A0A0R4IXF0
Q99801	4824	NKX3-1	FADD	chromatin immunoprecipitation assay	29126285	Homo sapiens	ReMap	No	Mm:P97436	Dr:Q68EL7;Rn:Q497B7	Mm:Q61160;Rn:Q8R2E7	Dr:A0A0R4IXF0
P48431	6657	SOX2	FADD	chromatin immunoprecipitation assay	29126285;27924024	Homo sapiens	GTRD;ReMap	No	Dr:Q6P0E1;Rn:D4A543	Mm:Q60I23	Mm:Q61160;Rn:Q8R2E7	Dr:A0A0R4IXF0
O60381	26959	HBP1	FADD	chromatin immunoprecipitation assay	29126285	Homo sapiens	ReMap	No	Dr:F1QK54;Mm:E9Q1A8;Rn:Z4YNI2	-	Mm:Q61160;Rn:Q8R2E7	Dr:A0A0R4IXF0
Q4G0J3	51574	LARP7	FADD	chromatin immunoprecipitation assay	27924024	Homo sapiens	GTRD	No	Dm:Q9W362;Dr:E7F7F2;Mm:Q05CL8;Rn:M0R7D1	-	Mm:Q61160;Rn:Q8R2E7	Dr:A0A0R4IXF0
P55895	5897	RAG2	FADD	chromatin immunoprecipitation assay	27924024	Homo sapiens	GTRD	No	Mm:P21784	Dr:Q1RLW7;Rn:G3V6K7	Mm:Q61160;Rn:Q8R2E7	Dr:A0A0R4IXF0
P43268	2118	ETV4	FADD	chromatin immunoprecipitation assay	27924024	Homo sapiens	GTRD	No	Dr:F1RD02;Rn:A0A0G2JX95	Mm:A2A5C3	Mm:Q61160;Rn:Q8R2E7	Dr:A0A0R4IXF0
Q96L91	57634	EP400	FADD	chromatin immunoprecipitation assay	27924024	Homo sapiens	GTRD	No	Mm:Q8CHI8;Rn:A0A0G2JU09	Dm:A0A0B4LFX8;Dr:A0A0R4IGB8	Mm:Q61160;Rn:Q8R2E7	Dr:A0A0R4IXF0
P25791	4005	LMO2	FADD	chromatin immunoprecipitation assay	29126285	Homo sapiens	ReMap	No	Dr:Q9PTJ3;Mm:P25801;Rn:A0A0G2QC60	-	Mm:Q61160;Rn:Q8R2E7	Dr:A0A0R4IXF0
O75530	8726	EED	FADD	chromatin immunoprecipitation assay	29126285	Homo sapiens	ReMap	No	Ce:Q9GYS1;Dm:Q9VKD5;Dr:Q566T0;Mm:Q921E6;Rn:B5DF02	-	Mm:Q61160;Rn:Q8R2E7	Dr:A0A0R4IXF0
P23771	2625	GATA3	FADD	chromatin immunoprecipitation assay	29126285;27924024	Homo sapiens	GTRD;ReMap	No	Dr:Q91428;Mm:P23772;Rn:Q99NH5	-	Mm:Q61160;Rn:Q8R2E7	Dr:A0A0R4IXF0
Q9BZE0	84662	GLIS2	FADD	chromatin immunoprecipitation assay	27924024	Homo sapiens	GTRD	No	Mm:Q8VDL9;Rn:D3ZIA9	Dr:A0A0R4IE83	Mm:Q61160;Rn:Q8R2E7	Dr:A0A0R4IXF0
P56177	1745	DLX1	FADD	chromatin immunoprecipitation assay	27924024	Homo sapiens	GTRD	No	Dr:Q98875;Mm:Q64317;Rn:G3V669	-	Mm:Q61160;Rn:Q8R2E7	Dr:A0A0R4IXF0
Q12824	6598	SMARCB1	FADD	chromatin immunoprecipitation assay	29126285	Homo sapiens	ReMap	No	-	-	Mm:Q61160;Rn:Q8R2E7	Dr:A0A0R4IXF0
P38398	672	BRCA1	FADD	chromatin immunoprecipitation assay	29126285;27924024	Homo sapiens	GTRD;ReMap	No	Mm:P48754;Rn:G3V8S5	-	Mm:Q61160;Rn:Q8R2E7	Dr:A0A0R4IXF0
Q03112	2122	MECOM	FADD	chromatin immunoprecipitation assay	27924024	Homo sapiens	GTRD	No	-	Mm:G3UZT5;Rn:D3ZM26	Mm:Q61160;Rn:Q8R2E7	Dr:A0A0R4IXF0
P40426	5090	PBX3	FADD	chromatin immunoprecipitation assay	27924024	Homo sapiens	GTRD	No	-	-	Mm:Q61160;Rn:Q8R2E7	Dr:A0A0R4IXF0
P20226	6908	TBP	FADD	chromatin immunoprecipitation assay	29126285	Homo sapiens	ReMap	No	Dr:Q7SXL3;Mm:P29037;Rn:Q66HB1	-	Mm:Q61160;Rn:Q8R2E7	Dr:A0A0R4IXF0
Q06330	3516	RBPJ	FADD	chromatin immunoprecipitation assay	29126285;27924024	Homo sapiens	GTRD;ReMap	No	Dm:P28159;Dr:A4FTT3;Mm:P31266;Rn:M0R7Q3	-	Mm:Q61160;Rn:Q8R2E7	Dr:A0A0R4IXF0
Q86W11	100101467	ZSCAN30	FADD	chromatin immunoprecipitation assay	27924024	Homo sapiens	GTRD	No	-	Rn:D3Z940	Mm:Q61160;Rn:Q8R2E7	Dr:A0A0R4IXF0
P49711	10664	CTCF	FADD	chromatin immunoprecipitation assay;inferred by curator	29126285;18971253;27924024;26578589	Homo sapiens	GTRD;ORegAnno;PAZAR;ReMap	No	Dr:Q6JAA4;Mm:Q61164;Rn:A0A0H2UHP0	-	Mm:Q61160;Rn:Q8R2E7	Dr:A0A0R4IXF0
O75081	863	CBFA2T3	FADD	chromatin immunoprecipitation assay	27924024	Homo sapiens	GTRD	No	Rn:D4A303	Dr:F1QTJ1;Mm:B7ZP57	Mm:Q61160;Rn:Q8R2E7	Dr:A0A0R4IXF0
Q9UKW6	2001	ELF5	FADD	chromatin immunoprecipitation assay	27924024	Homo sapiens	GTRD	No	-	-	Mm:Q61160;Rn:Q8R2E7	Dr:A0A0R4IXF0
P02545	4000	LMNA	FADD	chromatin immunoprecipitation assay	27924024	Homo sapiens	GTRD	No	Mm:P48678;Rn:G3V8L3	Dr:B3DKC5	Mm:Q61160;Rn:Q8R2E7	Dr:A0A0R4IXF0
Q8WYK2	122953	JDP2	FADD	chromatin immunoprecipitation assay	27924024	Homo sapiens	GTRD	No	Mm:P97875;Rn:Q78E65	Dr:E7F1F6	Mm:Q61160;Rn:Q8R2E7	Dr:A0A0R4IXF0
P11226	4153	MBL2	FADD	chromatin immunoprecipitation assay	27924024	Homo sapiens	GTRD	No	Dr:F1RBU9;Dr:E9QHK9;Mm:P41317	Dr:Q504I3;Rn:P08661	Mm:Q61160;Rn:Q8R2E7	Dr:A0A0R4IXF0
Q9BZK7	79718	TBL1XR1	FADD	chromatin immunoprecipitation assay	29126285	Homo sapiens	ReMap	No	Dr:A5PF33;Mm:Q8BHJ5;Sc:P38262	Rn:D3ZNF4	Mm:Q61160;Rn:Q8R2E7	Dr:A0A0R4IXF0
Q12906	3609	ILF3	FADD	chromatin immunoprecipitation assay	27924024	Homo sapiens	GTRD	No	Mm:Q9Z1X4	Rn:A0A0G2K4U6	Mm:Q61160;Rn:Q8R2E7	Dr:A0A0R4IXF0
P11831	6722	SRF	FADD	chromatin immunoprecipitation assay	29126285	Homo sapiens	ReMap	No	Mm:Q9JM73;Rn:D3ZHH8	-	Mm:Q61160;Rn:Q8R2E7	Dr:A0A0R4IXF0
O75376	9611	NCOR1	FADD	chromatin immunoprecipitation assay	27924024	Homo sapiens	GTRD	No	Rn:A0A0G2K2B4	Mm:Q5RIM6	Mm:Q61160;Rn:Q8R2E7	Dr:A0A0R4IXF0
Q15306	3662	IRF4	FADD	chromatin immunoprecipitation assay	29126285;27924024	Homo sapiens	GTRD;ReMap	No	Dr:A8B8L1;Mm:Q64287;Rn:D3ZEX6	-	Mm:Q61160;Rn:Q8R2E7	Dr:A0A0R4IXF0
P51692	6777	STAT5B	FADD	chromatin immunoprecipitation assay	29126285;27924024	Homo sapiens	GTRD;ReMap	No	Mm:P42232;Rn:A0A0G2JSR4	-	Mm:Q61160;Rn:Q8R2E7	Dr:A0A0R4IXF0
P56545	1488	CTBP2	FADD	chromatin immunoprecipitation assay	29126285	Homo sapiens	ReMap	No	Mm:P56546;Sc:P40054	-	Mm:Q61160;Rn:Q8R2E7	Dr:A0A0R4IXF0
Q9ULD4	27154	BRPF3	FADD	chromatin immunoprecipitation assay	27924024	Homo sapiens	GTRD	No	Dr:F6P390;Mm:B2KF05;Rn:D3ZMD3	-	Mm:Q61160;Rn:Q8R2E7	Dr:A0A0R4IXF0
P11308	2078	ERG	FADD	chromatin immunoprecipitation assay	29126285;27924024	Homo sapiens	GTRD;ReMap	No	Mm:P81270	Dr:F1QK28;Rn:A0A0G2JWE9	Mm:Q61160;Rn:Q8R2E7	Dr:A0A0R4IXF0
Q9UKL0	23186	RCOR1	FADD	chromatin immunoprecipitation assay	29126285	Homo sapiens	ReMap	No	Dr:Q1MTF5	Rn:F1LXS5	Mm:Q61160;Rn:Q8R2E7	Dr:A0A0R4IXF0
Q04671	4948	OCA2	FADD	chromatin immunoprecipitation assay	29126285	Homo sapiens	ReMap	No	Mm:Q62052	Dm:Q9VU30;Rn:Q4LEV3	Mm:Q61160;Rn:Q8R2E7	Dr:A0A0R4IXF0
Q06609	5888	RAD51	FADD	chromatin immunoprecipitation assay	27924024	Homo sapiens	GTRD	No	Ce:Q95Q25;Dm:Q27297;Dr:Q5TYR1;Mm:Q08297;Rn:B5DF04;Sc:P25454	-	Mm:Q61160;Rn:Q8R2E7	Dr:A0A0R4IXF0
Q9UHB7	27125	AFF4	FADD	chromatin immunoprecipitation assay	29126285	Homo sapiens	ReMap	No	Dm:Q9XZ21;Dr:I3ISK1;Mm:Q9ESC8;Rn:D3ZSX2	-	Mm:Q61160;Rn:Q8R2E7	Dr:A0A0R4IXF0
Q01543	2313	FLI1	FADD	chromatin immunoprecipitation assay	29126285;27924024	Homo sapiens	GTRD;ReMap	No	Mm:P26323;Rn:Q4Z8P1	Dr:Q9PU61	Mm:Q61160;Rn:Q8R2E7	Dr:A0A0R4IXF0
P43694	2626	GATA4	FADD	chromatin immunoprecipitation assay	29126285;27924024	Homo sapiens	GTRD;ReMap	No	Rn:P46152	Dr:A0A0R4ILP3;Mm:E9PXW9	Mm:Q61160;Rn:Q8R2E7	Dr:A0A0R4IXF0
P04198	4613	MYCN	FADD	chromatin immunoprecipitation assay	29126285;27924024	Homo sapiens	GTRD;ReMap	No	Dr:A0A0A0MPF8;Mm:P03966;Rn:G3V6T6	-	Mm:Q61160;Rn:Q8R2E7	Dr:A0A0R4IXF0
P46527	1027	CDKN1B	FADD	chromatin immunoprecipitation assay	27924024	Homo sapiens	GTRD	No	Mm:P46414;Rn:O08769	Ce:U4PBK8	Mm:Q61160;Rn:Q8R2E7	Dr:A0A0R4IXF0
O15054	23135	KDM6B	FADD	chromatin immunoprecipitation assay	29126285	Homo sapiens	ReMap	No	Mm:Q5NCY0	Rn:G3V9U4	Mm:Q61160;Rn:Q8R2E7	Dr:A0A0R4IXF0
O00321	2116	ETV2	FADD	chromatin immunoprecipitation assay	27924024	Homo sapiens	GTRD	No	Mm:P41163	Rn:D3ZEY9	Mm:Q61160;Rn:Q8R2E7	Dr:A0A0R4IXF0
Q96KS0	112398	EGLN2	FADD	chromatin immunoprecipitation assay	29126285	Homo sapiens	ReMap	No	Mm:Q91YE2;Rn:Q6AYU4	-	Mm:Q61160;Rn:Q8R2E7	Dr:A0A0R4IXF0
P61964	11091	WDR5	FADD	chromatin immunoprecipitation assay	27924024	Homo sapiens	GTRD	No	Dm:Q9V3J8;Dr:Q7ZTX2;Mm:P61965	Rn:Q498M4	Mm:Q61160;Rn:Q8R2E7	Dr:A0A0R4IXF0
P49336	1024	CDK8	FADD	chromatin immunoprecipitation assay	29126285;27924024	Homo sapiens	GTRD;ReMap	No	Dm:Q9VT57;Dr:A8E4S2;Mm:Q8R3L8	-	Mm:Q61160;Rn:Q8R2E7	Dr:A0A0R4IXF0
Q9Y261	3170	FOXA2	FADD	chromatin immunoprecipitation assay	29126285;27924024	Homo sapiens	GTRD;ReMap	No	Dr:F1Q819;Rn:G3V7Q2	-	Mm:Q61160;Rn:Q8R2E7	Dr:A0A0R4IXF0
P61244	4149	MAX	FADD	chromatin immunoprecipitation assay	29126285;27924024	Homo sapiens	GTRD;ReMap	No	Ce:G5EEH5;Dm:P91664;Mm:P28574;Rn:P52164	-	Mm:Q61160;Rn:Q8R2E7	Dr:A0A0R4IXF0
Q01094	1869	E2F1	FADD	chromatin immunoprecipitation assay	29126285;27924024	Homo sapiens	GTRD;ReMap	No	Mm:Q61501;Rn:O09139	-	Mm:Q61160;Rn:Q8R2E7	Dr:A0A0R4IXF0
P16415	55552	ZNF823	FADD	chromatin immunoprecipitation assay	29126285	Homo sapiens	ReMap	No	Mm:Q7TPX5	-	Mm:Q61160;Rn:Q8R2E7	Dr:A0A0R4IXF0
Q6ZN55	64763	ZNF574	FADD	chromatin immunoprecipitation assay	27924024	Homo sapiens	GTRD	No	Mm:Q8BY46;Rn:Q504L7	-	Mm:Q61160;Rn:Q8R2E7	Dr:A0A0R4IXF0
P49639	3198	HOXA1	FADD	chromatin immunoprecipitation assay	27924024	Homo sapiens	GTRD	No	-	-	Mm:Q61160;Rn:Q8R2E7	Dr:A0A0R4IXF0
Q5VTD9	8328	GFI1B	FADD	chromatin immunoprecipitation assay	27924024	Homo sapiens	GTRD	No	-	-	Mm:Q61160;Rn:Q8R2E7	Dr:A0A0R4IXF0
P61956	6613	SUMO2	FADD	chromatin immunoprecipitation assay	27924024	Homo sapiens	GTRD	No	-	-	Mm:Q61160;Rn:Q8R2E7	Dr:A0A0R4IXF0
Q9NVV9	55145	THAP1	FADD	chromatin immunoprecipitation assay	29126285;27924024	Homo sapiens	GTRD;ReMap	No	Dr:Q1JPT7;Mm:Q8CHW1;Rn:Q5U208	-	Mm:Q61160;Rn:Q8R2E7	Dr:A0A0R4IXF0
Q8NFJ8	27319	BHLHE22	FADD	chromatin immunoprecipitation assay	29126285	Homo sapiens	ReMap	No	Dr:F1R9F5;Mm:A0A0R4J056;Rn:D4A287	-	Mm:Q61160;Rn:Q8R2E7	Dr:A0A0R4IXF0
P36894	657	BMPR1A	FADD	chromatin immunoprecipitation assay	29126285	Homo sapiens	ReMap	No	Mm:P36895;Rn:Q78EA7	-	Mm:Q61160;Rn:Q8R2E7	Dr:A0A0R4IXF0
Q15233	4841	NONO	FADD	chromatin immunoprecipitation assay	27924024	Homo sapiens	GTRD	No	Dr:Q802Z5;Mm:Q99K48;Rn:Q5FVM4	-	Mm:Q61160;Rn:Q8R2E7	Dr:A0A0R4IXF0
Q9BTC8	57504	MTA3	FADD	chromatin immunoprecipitation assay	29126285	Homo sapiens	ReMap	No	Mm:Q924K8;Rn:A0A0G2JTK6	-	Mm:Q61160;Rn:Q8R2E7	Dr:A0A0R4IXF0
Q66K89	1877	E4F1	FADD	chromatin immunoprecipitation assay	27924024	Homo sapiens	GTRD	No	Mm:Q8CCE9;Rn:F1MAM9	Dm:O61362;Dr:F1R041	Mm:Q61160;Rn:Q8R2E7	Dr:A0A0R4IXF0
P19838	4790	NFKB1	FADD	chromatin immunoprecipitation assay	29126285;27924024	Homo sapiens	GTRD;ReMap	No	Dm:Q94527;Mm:P25799;Rn:F1LQH2	-	Mm:Q61160;Rn:Q8R2E7	Dr:A0A0R4IXF0
P18615	7936	NELFE	FADD	chromatin immunoprecipitation assay	27924024	Homo sapiens	GTRD	No	-	-	Mm:Q61160;Rn:Q8R2E7	Dr:A0A0R4IXF0
O94992	10614	HEXIM1	FADD	chromatin immunoprecipitation assay	29126285;27924024	Homo sapiens	GTRD;ReMap	No	Mm:Q8R409;Rn:Q5M9G1	-	Mm:Q61160;Rn:Q8R2E7	Dr:A0A0R4IXF0
Q9UPP1	23133	PHF8	FADD	chromatin immunoprecipitation assay	29126285;27924024	Homo sapiens	GTRD;ReMap	No	Dr:P0CH95;Mm:Q80TJ7;Rn:D4AD31	-	Mm:Q61160;Rn:Q8R2E7	Dr:A0A0R4IXF0
Q06945	6659	SOX4	FADD	chromatin immunoprecipitation assay	27924024	Homo sapiens	GTRD	No	Dr:A0A0R4IQD2;Mm:Q06831	-	Mm:Q61160;Rn:Q8R2E7	Dr:A0A0R4IXF0
Q8IZQ8	93649	MYOCD	FADD	chromatin immunoprecipitation assay	27924024	Homo sapiens	GTRD	No	Mm:Q8VIM5	Rn:A0A0G2K4C5	Mm:Q61160;Rn:Q8R2E7	Dr:A0A0R4IXF0
Q12809	3757	KCNH2	FADD	chromatin immunoprecipitation assay	29126285	Homo sapiens	ReMap	No	Mm:Q53Z09;Rn:F1LN86	-	Mm:Q61160;Rn:Q8R2E7	Dr:A0A0R4IXF0
Q14494	4779	NFE2L1	FADD	chromatin immunoprecipitation assay	29126285	Homo sapiens	ReMap	No	Dr:U3JAR7;Mm:Q61985;Rn:D4A349	-	Mm:Q61160;Rn:Q8R2E7	Dr:A0A0R4IXF0
Q14207	4863	NPAT	FADD	chromatin immunoprecipitation assay	27924024	Homo sapiens	GTRD	No	Dr:A0A0R4IH22;Mm:Q8BMA5;Rn:D4A6Y1	-	Mm:Q61160;Rn:Q8R2E7	Dr:A0A0R4IXF0
O14593	8625	RFXANK	FADD	chromatin immunoprecipitation assay	27924024	Homo sapiens	GTRD	No	Dm:Q9VL58;Dr:B3DI78;Mm:Q9Z205;Rn:Q5PQM6	-	Mm:Q61160;Rn:Q8R2E7	Dr:A0A0R4IXF0
Q15291	5929	RBBP5	FADD	chromatin immunoprecipitation assay	29126285	Homo sapiens	ReMap	No	Ce:Q09309;Dm:Q9VPH8;Mm:Q8BX09;Rn:D3ZC01;Sc:P39706	Dr:F1QST7	Mm:Q61160;Rn:Q8R2E7	Dr:A0A0R4IXF0
O60341	23028	KDM1A	FADD	chromatin immunoprecipitation assay	29126285;27924024	Homo sapiens	GTRD;ReMap	No	Dm:Q9VW97;Dr:F6NIA2;Mm:Q6ZQ88;Rn:F1MA31	-	Mm:Q61160;Rn:Q8R2E7	Dr:A0A0R4IXF0
O43474	9314	KLF4	FADD	chromatin immunoprecipitation assay	29126285;27924024	Homo sapiens	GTRD;ReMap	No	Mm:Q60793;Rn:Q923V7	-	Mm:Q61160;Rn:Q8R2E7	Dr:A0A0R4IXF0
P48163	4199	ME1	FADD	chromatin immunoprecipitation assay	27924024	Homo sapiens	GTRD	No	Mm:P06801;Rn:A0A0G2K1S6	Dr:F1QU54	Mm:Q61160;Rn:Q8R2E7	Dr:A0A0R4IXF0
Q14919	10589	DRAP1	FADD	chromatin immunoprecipitation assay	27924024	Homo sapiens	GTRD	No	Dr:F1R8S0;Mm:Q9D6N5;Rn:A0JPP1	-	Mm:Q61160;Rn:Q8R2E7	Dr:A0A0R4IXF0
Q7Z333	23064	SETX	FADD	chromatin immunoprecipitation assay	27924024	Homo sapiens	GTRD	No	Dr:E7FBJ2;Mm:A2AKX3	Rn:D4AEB3	Mm:Q61160;Rn:Q8R2E7	Dr:A0A0R4IXF0
P51610	3054	HCFC1	FADD	chromatin immunoprecipitation assay	29126285;27924024	Homo sapiens	GTRD;ReMap	No	Dr:F1Q750;Dr:A8WIP5;Mm:Q61191;Rn:D3ZN95	-	Mm:Q61160;Rn:Q8R2E7	Dr:A0A0R4IXF0
O43670	7756	ZNF207	FADD	chromatin immunoprecipitation assay	29126285	Homo sapiens	ReMap	No	Mm:Q9JMD0;Rn:Q498C9	-	Mm:Q61160;Rn:Q8R2E7	Dr:A0A0R4IXF0
P25440	6046	BRD2	FADD	chromatin immunoprecipitation assay	29126285;27924024	Homo sapiens	GTRD;ReMap	No	Mm:Q7JJ13	Dr:Q1LWX7;Rn:Q6MGA9	Mm:Q61160;Rn:Q8R2E7	Dr:A0A0R4IXF0
Q8WXI9	57459	GATAD2B	FADD	chromatin immunoprecipitation assay	27924024	Homo sapiens	GTRD	No	Mm:Q8VHR5;Rn:Q4V8E1	-	Mm:Q61160;Rn:Q8R2E7	Dr:A0A0R4IXF0
O75164	9682	KDM4A	FADD	chromatin immunoprecipitation assay	29126285	Homo sapiens	ReMap	No	Mm:Q8BW72;Rn:A0A0G2K5I7	-	Mm:Q61160;Rn:Q8R2E7	Dr:A0A0R4IXF0
Q13263	10155	TRIM28	FADD	chromatin immunoprecipitation assay	29126285;27924024	Homo sapiens	GTRD;ReMap	No	Mm:Q62318;Rn:O08629	-	Mm:Q61160;Rn:Q8R2E7	Dr:A0A0R4IXF0
P32519	1997	ELF1	FADD	chromatin immunoprecipitation assay	29126285;27924024	Homo sapiens	GTRD;ReMap	No	Dr:E7F1J0;Mm:Q60775	Rn:G3V9V2	Mm:Q61160;Rn:Q8R2E7	Dr:A0A0R4IXF0
Q9Y5J3	23462	HEY1	FADD	chromatin immunoprecipitation assay	27924024	Homo sapiens	GTRD	No	Dr:Q8AXV6;Rn:D3ZNI5	Mm:Q9QUM5	Mm:Q61160;Rn:Q8R2E7	Dr:A0A0R4IXF0
P10275	367	AR	FADD	chromatin immunoprecipitation assay	29126285;27924024	Homo sapiens	GTRD;ReMap	No	Mm:P19091;Rn:A0A0G2JSI8	-	Mm:Q61160;Rn:Q8R2E7	Dr:A0A0R4IXF0
Q9H3D4	8626	TP63	FADD	chromatin immunoprecipitation assay	29126285;27924024	Homo sapiens	GTRD;ReMap	No	Mm:O88898;Rn:Q9JJP6	Dr:F1QLJ1	Mm:Q61160;Rn:Q8R2E7	Dr:A0A0R4IXF0
P78545	1999	ELF3	FADD	chromatin immunoprecipitation assay	29126285;27924024	Homo sapiens	GTRD;ReMap	No	Mm:Q3UPW2;Rn:Q4V7E1	-	Mm:Q61160;Rn:Q8R2E7	Dr:A0A0R4IXF0
O00330	8050	PDHX	FADD	chromatin immunoprecipitation assay	29126285	Homo sapiens	ReMap	No	Mm:Q8BKZ9	Dr:Q6NW45;Rn:A0A0G2JZH8	Mm:Q61160;Rn:Q8R2E7	Dr:A0A0R4IXF0
Q99607	2000	ELF4	FADD	chromatin immunoprecipitation assay	27924024	Homo sapiens	GTRD	No	Mm:Q9Z2U4	Rn:D3ZWM8	Mm:Q61160;Rn:Q8R2E7	Dr:A0A0R4IXF0
O14978	10127	ZNF263	FADD	chromatin immunoprecipitation assay	29126285	Homo sapiens	ReMap	No	Mm:Q8CF60;Rn:D3ZQ68	-	Mm:Q61160;Rn:Q8R2E7	Dr:A0A0R4IXF0
Q96BA8	90993	CREB3L1	FADD	chromatin immunoprecipitation assay	29126285	Homo sapiens	ReMap	No	Mm:A0A0R4J082;Rn:Q66HA2	-	Mm:Q61160;Rn:Q8R2E7	Dr:A0A0R4IXF0
Q00534	1021	CDK6	FADD	chromatin immunoprecipitation assay	29126285	Homo sapiens	ReMap	No	Dr:I3IT74;Mm:Q64261;Rn:F1MA87	-	Mm:Q61160;Rn:Q8R2E7	Dr:A0A0R4IXF0
Q99583	4335	MNT	FADD	chromatin immunoprecipitation assay	29126285;27924024	Homo sapiens	GTRD;ReMap	No	Mm:O08789;Rn:A0A0U1RRY7	Dr:F1QBK5	Mm:Q61160;Rn:Q8R2E7	Dr:A0A0R4IXF0
Q8IYM9	10346	TRIM22	FADD	chromatin immunoprecipitation assay	29126285;27924024	Homo sapiens	GTRD;ReMap	No	-	-	Mm:Q61160;Rn:Q8R2E7	Dr:A0A0R4IXF0
Q06889	1960	EGR3	FADD	chromatin immunoprecipitation assay	27924024	Homo sapiens	GTRD	No	Dr:F1QCH3;Mm:P43300;Rn:P43301	-	Mm:Q61160;Rn:Q8R2E7	Dr:A0A0R4IXF0
P11473	7421	VDR	FADD	chromatin immunoprecipitation assay	29126285;27924024	Homo sapiens	GTRD;ReMap	No	Dr:Q1L673;Mm:P48281;Rn:G3V744	-	Mm:Q61160;Rn:Q8R2E7	Dr:A0A0R4IXF0
P40763	6774	STAT3	FADD	chromatin immunoprecipitation assay	29126285;27924024	Homo sapiens	GTRD;ReMap	No	-	-	Mm:Q61160;Rn:Q8R2E7	Dr:A0A0R4IXF0
Q15561	7004	TEAD4	FADD	chromatin immunoprecipitation assay	29126285;27924024	Homo sapiens	GTRD;ReMap	No	-	Mm:A0A0R4IZY5;Rn:F1M665	Mm:Q61160;Rn:Q8R2E7	Dr:A0A0R4IXF0
Q13950	860	RUNX2	FADD	chromatin immunoprecipitation assay	29126285;27924024	Homo sapiens	GTRD;ReMap	No	Rn:F1M9C5	Dr:F1R272	Mm:Q61160;Rn:Q8R2E7	Dr:A0A0R4IXF0
Q92922	6599	SMARCC1	FADD	chromatin immunoprecipitation assay	27924024	Homo sapiens	GTRD	No	Mm:P97496;Rn:A0A0G2K9D6	Dr:F1Q9K1	Mm:Q61160;Rn:Q8R2E7	Dr:A0A0R4IXF0
P25490	7528	YY1	FADD	chromatin immunoprecipitation assay	29126285;27924024	Homo sapiens	GTRD;ReMap	No	Mm:Q00899;Rn:Q8CHJ4	-	Mm:Q61160;Rn:Q8R2E7	Dr:A0A0R4IXF0
P05412	3725	JUN	FADD	chromatin immunoprecipitation assay	29126285;27924024	Homo sapiens	GTRD;ReMap	No	Dr:Q6NZT5;Mm:P05627;Rn:P17325	-	Mm:Q61160;Rn:Q8R2E7	Dr:A0A0R4IXF0
